# Supplementary material for: Contribution of nosocomial transmission to Klebsiella pneumoniae neonatal sepsis in Africa and South Asia: An observational study of infection clusters inferred from pathogen genomics and temporal data
Source: PLoS Med. 2026 May 13;23(5):e1005077. doi: 10.1371/journal.pmed.1005077 (PMC13186336; doi:10.1371/journal.pmed.1005077)
Supplement: S1 Table — Approval for the analysis presented here was granted by the Observational/ Interventions Research Ethics Committee of the London School of Hygiene and Tropical Medicine (ref #29931), and covers inclusion of data from the studies whose primary ethical approvals are listed in this table. (XLSX) [file pmed.1005077.s001.xlsx]

## Sheet: Sheet1
Study	Ethics Committees granting approval
Baby GERMS-SA	Human Research Ethics Committee of the University of the Witwatersrand (M190320). Approvals for the tier 2 surveillance study were received from each provincial research committee through registration on the National Health Research Database.
BARNARDS	Ethical Review Committee, Bangladesh Institute of Child Health, BICH-ERC-4/3/2015, 15/09/2015. Boston Children's Hospital, IRB-P00023058, 11/08/2016. Institutional Ethics Committee, National Institute of Cholera and Enteric Diseases and Institute of Post Graduate Medical Education and Research, A-I/2016-IEC, 17/11/2016. IPGMER Research Oversight Committee, Inst/IEC/2016/508, 04/11/2016. Kano Stat…
KWTRP surveillance	KEMRI Scientific and Ethics Review Unit, ref 281/4687, 17/4/2023. A research license was obtained from the National Commission for Science, Technology and Innovation, ref 527823, license no. NACOSTI/P/23/26005, 31/5/2023.
GBS-COP	University of the Witwatersrand, Human Research Ethics Committee (HREC), ref 181110, 24/4/2023.
MLW Biobank	University of Malawi College of Medicine Research Ethics Committee (COMREC) (P.11/18/2541).
SPINZ	Boston University Medical Center Institutional Review Board, USA (ref H-33473), 21/3/2016. Excellence in Research Ethics and Science (ERES) CONVERGE, Zambia (ref 2015-Jan-004), 1/3/2015.
NIMBIplus	NIMBI study: University of Pennsylvania IRB (ref 833786), 22/4/2020. Children’s Hospital of Philadelphia Research Institute IRB (ref 19-016848), 25/7/2020. IRBs of Princess Marina Hospital IRB (PMH 2/11AII(372)), 20/3/2024 and the Health Research Development Committee (HRDC) in Botswana (ref HPRD 6/14/1), 15/2/2024.
	SHARE study: University of Pennsylvania IRB (ref 851492), 9/6/2020. Princess Marina Hospital (ref PMH 2/2A(7)/201), 20/5/2022. University of Botswana IRB (ref UBR/RES/IRB/BIO/205), 11/5/2022. Health Research & Development Committee (HRDC) in Botswana (HPDME:13/18/1), 21/4/2022.
MBIRA	London School of Hygiene and Tropical Medicine HREC, ref 21236-4, latest amendment approved 27/3/2024. Korle Bu Teaching Hospital Institutional Review Board, 00097/2020, 18/11/2020; National Health Research Authority, 17/2/2020; Ministry of Science and Higher Education, 1.16/10.81/13, 24/2/2021; Western Cape Government, N20/02/072; National Institute for Medical Research, R.8a/Vol.IX/3575, 11/12/…
DH	Institute Ethics Committee, All India Institute of Medical Sciences, New Delhi, ref IEC-683/07.12.2018, RP-12/2018, 18/12/2018.
