# Supplementary material for: Contribution of nosocomial transmission to Klebsiella pneumoniae neonatal sepsis in Africa and South Asia: An observational study of infection clusters inferred from pathogen genomics and temporal data
Source: PLoS Med. 2026 May 13;23(5):e1005077. doi: 10.1371/journal.pmed.1005077 (PMC13186336; doi:10.1371/journal.pmed.1005077)
Supplement: S3 Table — (XLSX) [file pmed.1005077.s003.xlsx]

## Sheet: TableS3_SampleInfo
id	Sample	Reads	Cluster	Study	Region	Country	Site	neonatal	Year	species	ST	N50	contig_count	total_size	resistance_score	K_locus	K_type	K_locus_confidence	O_locus	O_type	O_locus_confidence
ERR4920393	SAMEA7472219	ERR4920393	BARNARDS_2	BARNARDS	Eastern Africa	Ethiopia	Site 1	neonate	2017	Klebsiella pneumoniae	ST39	255807	173	5615973	1	KL62	K62	Typeable	O1/O2v2	O1ab	Typeable
ERR4920440	SAMEA7472285	ERR4920440	BARNARDS_2	BARNARDS	Eastern Africa	Ethiopia	Site 1	neonate	2017	Klebsiella pneumoniae	ST39	202772	252	5632515	1	KL62	K62	Typeable	O1/O2v2	O1ab	Typeable
ERR4920394	SAMEA7472220	ERR4920394	BARNARDS_3	BARNARDS	Eastern Africa	Ethiopia	Site 1	neonate	2017	Klebsiella pneumoniae	ST37	198342	117	5298514	1	KL15	K15	Typeable	O4	O4	Typeable
ERR4920396	SAMEA7472225	ERR4920396	BARNARDS_3	BARNARDS	Eastern Africa	Ethiopia	Site 1	neonate	2017	Klebsiella pneumoniae	ST37	206169	150	5454106	1	KL15	K15	Typeable	O4	O4	Typeable
ERR4920444	SAMEA7472289	ERR4920444	BARNARDS_3	BARNARDS	Eastern Africa	Ethiopia	Site 1	neonate	2017	Klebsiella pneumoniae	ST37	212937	109	5206286	0	KL15	K15	Typeable	O4	O4	Typeable
ERR4920395	SAMEA7472223	ERR4920395	BARNARDS_4	BARNARDS	Eastern Africa	Ethiopia	Site 1	neonate	2017	Klebsiella pneumoniae	ST218	215690	88	5306756	1	KL57	K57	Typeable	O1/O2v2	O2afg	Typeable
ERR4920420	SAMEA7472252	ERR4920420	BARNARDS_4	BARNARDS	Eastern Africa	Ethiopia	Site 1	neonate	2017	Klebsiella pneumoniae	ST218	215687	98	5421755	1	KL57	K57	Typeable	O1/O2v2	O2afg	Typeable
ERR4920443	SAMEA7472288	ERR4920443	BARNARDS_4	BARNARDS	Eastern Africa	Ethiopia	Site 1	neonate	2017	Klebsiella pneumoniae	ST218	215687	149	5509782	1	KL57	K57	Typeable	O1/O2v2	O2afg	Typeable
ERR4920445	SAMEA7472292	ERR4920445	BARNARDS_4	BARNARDS	Eastern Africa	Ethiopia	Site 1	neonate	2017	Klebsiella pneumoniae	ST218	215688	131	5544239	1	KL57	K57	Typeable	O1/O2v2	O2afg	Typeable
ERR4920447	SAMEA7472294	ERR4920447	BARNARDS_4	BARNARDS	Eastern Africa	Ethiopia	Site 1	neonate	2017	Klebsiella pneumoniae	ST218	360234	80	5367366	1	KL57	K57	Typeable	O1/O2v2	O2afg	Typeable
ERR4920397	SAMEA7472226	ERR4920397	BARNARDS_5	BARNARDS	Eastern Africa	Ethiopia	Site 1	neonate	2017	Klebsiella pneumoniae	ST985	436720	74	5548676	1	KL39	K39	Typeable	O1/O2v2	O1ab	Typeable
ERR4920398	SAMEA7472227	ERR4920398	BARNARDS_5	BARNARDS	Eastern Africa	Ethiopia	Site 1	neonate	2017	Klebsiella pneumoniae	ST985	705402	99	5560190	1	KL39	K39	Typeable	O1/O2v2	O1ab	Typeable
ERR4920449	SAMEA7472296	ERR4920449	BARNARDS_5	BARNARDS	Eastern Africa	Ethiopia	Site 1	neonate	2017	Klebsiella pneumoniae	ST985	890549	94	5559504	1	KL39	K39	Typeable	O1/O2v2	O1ab	Typeable
ERR4920399	SAMEA7472228	ERR4920399	BARNARDS_5	BARNARDS	Eastern Africa	Ethiopia	Site 1	neonate	2017	Klebsiella pneumoniae	ST985	436720	94	5556873	1	KL39	K39	Typeable	O1/O2v2	O1ab	Typeable
ERR4920401	SAMEA7472231	ERR4920401	BARNARDS_5	BARNARDS	Eastern Africa	Ethiopia	Site 1	neonate	2017	Klebsiella pneumoniae	ST985	383508	88	5548128	1	KL39	K39	Typeable	O1/O2v2	O1ab	Typeable
ERR4920452	SAMEA7472301	ERR4920452	BARNARDS_5	BARNARDS	Eastern Africa	Ethiopia	Site 1	neonate	2017	Klebsiella pneumoniae	ST985	369153	95	5560037	1	KL39	K39	Typeable	O1/O2v2	O1ab	Typeable
ERR4920454	SAMEA7472303	ERR4920454	BARNARDS_5	BARNARDS	Eastern Africa	Ethiopia	Site 1	neonate	2017	Klebsiella pneumoniae	ST985	349357	107	5541447	1	KL39	K39	Typeable	O1/O2v2	O1ab	Typeable
ERR4920400	SAMEA7472229	ERR4920400	BARNARDS_6	BARNARDS	Eastern Africa	Ethiopia	Site 1	neonate	2017	Klebsiella pneumoniae	ST35	259765	77	5275334	1	KL108	unknown (KL108)	Typeable	O1/O2v2	O1ab	Typeable
ERR4920402	SAMEA7472232	ERR4920402	BARNARDS_6	BARNARDS	Eastern Africa	Ethiopia	Site 1	neonate	2017	Klebsiella pneumoniae	ST35	310630	91	5456860	1	KL108	unknown (KL108)	Typeable	O1/O2v2	O1ab	Typeable
ERR4920403	SAMEA7472234	ERR4920403	BARNARDS_6	BARNARDS	Eastern Africa	Ethiopia	Site 1	neonate	2017	Klebsiella pneumoniae	ST35	225317	77	5375257	1	KL108	unknown (KL108)	Typeable	O1/O2v2	O1ab	Typeable
ERR4920405	SAMEA7472236	ERR4920405	BARNARDS_6	BARNARDS	Eastern Africa	Ethiopia	Site 1	neonate	2017	Klebsiella pneumoniae	ST35	259764	76	5368922	1	KL108	unknown (KL108)	Typeable	O1/O2v2	O1ab	Typeable
ERR4920410	SAMEA7472241	ERR4920410	BARNARDS_6	BARNARDS	Eastern Africa	Ethiopia	Site 1	neonate	2017	Klebsiella pneumoniae	ST35	259765	70	5284880	1	KL108	unknown (KL108)	Typeable	O1/O2v2	O1ab	Typeable
ERR4920455	SAMEA7472304	ERR4920455	BARNARDS_6	BARNARDS	Eastern Africa	Ethiopia	Site 1	neonate	2017	Klebsiella pneumoniae	ST35	259764	75	5320495	1	KL108	unknown (KL108)	Typeable	O1/O2v2	O1ab	Typeable
ERR4920456	SAMEA7472305	ERR4920456	BARNARDS_6	BARNARDS	Eastern Africa	Ethiopia	Site 1	neonate	2017	Klebsiella pneumoniae	ST35	285199	78	5428117	1	KL108	unknown (KL108)	Typeable	O1/O2v2	O1ab	Typeable
ERR4920457	SAMEA7472306	ERR4920457	BARNARDS_6	BARNARDS	Eastern Africa	Ethiopia	Site 1	neonate	2017	Klebsiella pneumoniae	ST35	350052	61	5299655	1	KL108	unknown (KL108)	Typeable	O1/O2v2	O1ab	Typeable
ERR4920458	SAMEA7472307	ERR4920458	BARNARDS_6	BARNARDS	Eastern Africa	Ethiopia	Site 1	neonate	2017	Klebsiella pneumoniae	ST35	350052	71	5391321	1	KL108	unknown (KL108)	Typeable	O1/O2v2	O1ab	Typeable
ERR4920459	SAMEA7472308	ERR4920459	BARNARDS_6	BARNARDS	Eastern Africa	Ethiopia	Site 1	neonate	2017	Klebsiella pneumoniae	ST35	76106	152	5328516	1	KL108	unknown (KL108)	Untypeable	O1/O2v2	O1ab	Typeable
ERR4920460	SAMEA7472310	ERR4920460	BARNARDS_6	BARNARDS	Eastern Africa	Ethiopia	Site 1	neonate	2017	Klebsiella pneumoniae	ST35	215846	97	5388574	1	KL108	unknown (KL108)	Typeable	O1/O2v2	O1ab	Typeable
ERR4920462	SAMEA7472313	ERR4920462	BARNARDS_6	BARNARDS	Eastern Africa	Ethiopia	Site 1	neonate	2017	Klebsiella pneumoniae	ST35	350220	64	5294797	1	KL108	unknown (KL108)	Typeable	O1/O2v2	O1ab	Typeable
ERR4920467	SAMEA7472319	ERR4920467	BARNARDS_6	BARNARDS	Eastern Africa	Ethiopia	Site 1	neonate	2017	Klebsiella pneumoniae	ST35	259765	78	5400367	1	KL108	unknown (KL108)	Typeable	O1/O2v2	O1ab	Typeable
ERR4920404	SAMEA7472235	ERR4920404	BARNARDS_7	BARNARDS	Eastern Africa	Ethiopia	Site 1	neonate	2017	Klebsiella pneumoniae	ST37	212937	166	5465215	1	KL15	K15	Typeable	O4	O4	Typeable
ERR4920406	SAMEA7472237	ERR4920406	BARNARDS_7	BARNARDS	Eastern Africa	Ethiopia	Site 1	neonate	2017	Klebsiella pneumoniae	ST37	232755	117	5336800	1	KL15	K15	Typeable	O4	O4	Typeable
ERR4920407	SAMEA7472238	ERR4920407	BARNARDS_7	BARNARDS	Eastern Africa	Ethiopia	Site 1	neonate	2017	Klebsiella pneumoniae	ST37	141382	187	5422154	1	KL15	K15	Typeable	O4	O4	Typeable
ERR4920408	SAMEA7472239	ERR4920408	BARNARDS_7	BARNARDS	Eastern Africa	Ethiopia	Site 1	neonate	2017	Klebsiella pneumoniae	ST37	212624	148	5455019	1	KL15	K15	Typeable	O4	O4	Typeable
ERR4920409	SAMEA7472240	ERR4920409	BARNARDS_7	BARNARDS	Eastern Africa	Ethiopia	Site 1	neonate	2017	Klebsiella pneumoniae	ST37	169368	168	5448037	1	KL15	K15	Typeable	O4	O4	Typeable
ERR4920411	SAMEA7472242	ERR4920411	BARNARDS_7	BARNARDS	Eastern Africa	Ethiopia	Site 1	neonate	2017	Klebsiella pneumoniae	ST37	198342	151	5427873	1	KL15	K15	Typeable	O4	O4	Typeable
ERR4920412	SAMEA7472243	ERR4920412	BARNARDS_7	BARNARDS	Eastern Africa	Ethiopia	Site 1	neonate	2017	Klebsiella pneumoniae	ST37	206169	133	5406515	1	KL15	K15	Typeable	O4	O4	Typeable
ERR4920421	SAMEA7472254	ERR4920421	BARNARDS_7	BARNARDS	Eastern Africa	Ethiopia	Site 1	neonate	2017	Klebsiella pneumoniae	ST37	205578	117	5305544	1	KL15	K15	Typeable	O4	O4	Typeable
ERR4920422	SAMEA7472256	ERR4920422	BARNARDS_7	BARNARDS	Eastern Africa	Ethiopia	Site 1	neonate	2017	Klebsiella pneumoniae	ST37	176376	158	5436891	1	KL15	K15	Typeable	O4	O4	Typeable
ERR4920453	SAMEA7472302	ERR4920453	BARNARDS_7	BARNARDS	Eastern Africa	Ethiopia	Site 1	neonate	2017	Klebsiella pneumoniae	ST37	102476	158	5176921	1	KL15	K15	Typeable	O4	O4	Typeable
ERR4920461	SAMEA7472312	ERR4920461	BARNARDS_7	BARNARDS	Eastern Africa	Ethiopia	Site 1	neonate	2017	Klebsiella pneumoniae	ST37	225662	95	5217945	1	KL15	K15	Typeable	O4	O4	Typeable
ERR4920463	SAMEA7472314	ERR4920463	BARNARDS_7	BARNARDS	Eastern Africa	Ethiopia	Site 1	neonate	2017	Klebsiella pneumoniae	ST37	206169	110	5237169	1	KL15	K15	Typeable	O4	O4	Typeable
ERR4920464	SAMEA7472316	ERR4920464	BARNARDS_7	BARNARDS	Eastern Africa	Ethiopia	Site 1	neonate	2017	Klebsiella pneumoniae	ST37	206169	133	5417626	1	KL15	K15	Typeable	O4	O4	Typeable
ERR4920465	SAMEA7472317	ERR4920465	BARNARDS_7	BARNARDS	Eastern Africa	Ethiopia	Site 1	neonate	2017	Klebsiella pneumoniae	ST37	199308	133	5333264	0	KL15	K15	Typeable	O4	O4	Typeable
ERR4920466	SAMEA7472318	ERR4920466	BARNARDS_7	BARNARDS	Eastern Africa	Ethiopia	Site 1	neonate	2017	Klebsiella pneumoniae	ST37	198342	154	5451717	1	KL15	K15	Typeable	O4	O4	Typeable
ERR4920468	SAMEA7472320	ERR4920468	BARNARDS_7	BARNARDS	Eastern Africa	Ethiopia	Site 1	neonate	2017	Klebsiella pneumoniae	ST37	232755	136	5437052	1	KL15	K15	Typeable	O12	O12	Untypeable
ERR4920469	SAMEA7472321	ERR4920469	BARNARDS_7	BARNARDS	Eastern Africa	Ethiopia	Site 1	neonate	2017	Klebsiella pneumoniae	ST37	205578	145	5431497	1	KL15	K15	Typeable	O4	O4	Typeable
ERR4920470	SAMEA7472322	ERR4920470	BARNARDS_7	BARNARDS	Eastern Africa	Ethiopia	Site 1	neonate	2017	Klebsiella pneumoniae	ST37	205578	135	5420124	1	KL15	K15	Typeable	O4	O4	Typeable
ERR4920471	SAMEA7472323	ERR4920471	BARNARDS_7	BARNARDS	Eastern Africa	Ethiopia	Site 1	neonate	2017	Klebsiella pneumoniae	ST37	198772	147	5434195	0	KL15	K15	Typeable	O4	O4	Typeable
ERR4920413	SAMEA7472244	ERR4920413	BARNARDS_7	BARNARDS	Eastern Africa	Ethiopia	Site 1	neonate	2017	Klebsiella pneumoniae	ST37	198342	165	5458467	1	KL15	K15	Typeable	O4	O4	Typeable
ERR4920414	SAMEA7472245	ERR4920414	BARNARDS_7	BARNARDS	Eastern Africa	Ethiopia	Site 1	neonate	2017	Klebsiella pneumoniae	ST37	159927	162	5424208	1	KL15	K15	Typeable	O4	O4	Typeable
ERR4920415	SAMEA7472246	ERR4920415	BARNARDS_7	BARNARDS	Eastern Africa	Ethiopia	Site 1	neonate	2017	Klebsiella pneumoniae	ST37	195553	142	5399873	1	KL15	K15	Typeable	O4	O4	Typeable
ERR4920423	SAMEA7472257	ERR4920423	BARNARDS_7	BARNARDS	Eastern Africa	Ethiopia	Site 1	neonate	2017	Klebsiella pneumoniae	ST37	205578	138	5411036	1	KL15	K15	Typeable	O4	O4	Typeable
ERR4920424	SAMEA7472258	ERR4920424	BARNARDS_7	BARNARDS	Eastern Africa	Ethiopia	Site 1	neonate	2017	Klebsiella pneumoniae	ST37	195516	161	5417675	1	KL15	K15	Typeable	O4	O4	Typeable
ERR4920473	SAMEA7472326	ERR4920473	BARNARDS_7	BARNARDS	Eastern Africa	Ethiopia	Site 1	neonate	2017	Klebsiella pneumoniae	ST37	212937	125	5397148	1	KL15	K15	Typeable	O4	O4	Typeable
ERR4920475	SAMEA7472328	ERR4920475	BARNARDS_7	BARNARDS	Eastern Africa	Ethiopia	Site 1	neonate	2017	Klebsiella pneumoniae	ST37	205578	136	5409558	1	KL15	K15	Typeable	O4	O4	Typeable
ERR4920425	SAMEA7472259	ERR4920425	BARNARDS_6	BARNARDS	Eastern Africa	Ethiopia	Site 1	neonate	2017	Klebsiella pneumoniae	ST35	252062	93	5432005	1	KL108	unknown (KL108)	Typeable	O1/O2v2	O1ab	Typeable
ERR4920472	SAMEA7472325	ERR4920472	BARNARDS_6	BARNARDS	Eastern Africa	Ethiopia	Site 1	neonate	2017	Klebsiella pneumoniae	ST35	259762	100	5444673	1	KL108	unknown (KL108)	Typeable	O1/O2v2	O1ab	Typeable
ERR4920474	SAMEA7472327	ERR4920474	BARNARDS_6	BARNARDS	Eastern Africa	Ethiopia	Site 1	neonate	2017	Klebsiella pneumoniae	ST35	161354	84	5348709	1	KL108	unknown (KL108)	Typeable	O1/O2v2	O1ab	Typeable
ERR4920416	SAMEA7472247	ERR4920416	BARNARDS_6	BARNARDS	Eastern Africa	Ethiopia	Site 1	neonate	2017	Klebsiella pneumoniae	ST35	259765	76	5377010	1	KL108	unknown (KL108)	Typeable	O1/O2v2	O1ab	Typeable
ERR4920417	SAMEA7472248	ERR4920417	BARNARDS_6	BARNARDS	Eastern Africa	Ethiopia	Site 1	neonate	2017	Klebsiella pneumoniae	ST35	285199	78	5374011	1	KL108	unknown (KL108)	Typeable	O1/O2v2	O1ab	Typeable
ERR4920418	SAMEA7472249	ERR4920418	BARNARDS_6	BARNARDS	Eastern Africa	Ethiopia	Site 1	neonate	2017	Klebsiella pneumoniae	ST35	285199	69	5282171	1	KL108	unknown (KL108)	Typeable	O1/O2v2	O1ab	Typeable
ERR4920426	SAMEA7472260	ERR4920426	BARNARDS_6	BARNARDS	Eastern Africa	Ethiopia	Site 1	neonate	2017	Klebsiella pneumoniae	ST35	285071	80	5405621	1	KL108	unknown (KL108)	Typeable	O1/O2v2	O1ab	Typeable
ERR4920427	SAMEA7472261	ERR4920427	BARNARDS_6	BARNARDS	Eastern Africa	Ethiopia	Site 1	neonate	2017	Klebsiella pneumoniae	ST35	350220	77	5411303	1	KL108	unknown (KL108)	Typeable	O1/O2v2	O1ab	Typeable
ERR4920428	SAMEA7472262	ERR4920428	BARNARDS_6	BARNARDS	Eastern Africa	Ethiopia	Site 1	neonate	2017	Klebsiella pneumoniae	ST35	285199	68	5379238	1	KL108	unknown (KL108)	Typeable	O1/O2v2	O1ab	Typeable
ERR4920429	SAMEA7472263	ERR4920429	BARNARDS_6	BARNARDS	Eastern Africa	Ethiopia	Site 1	neonate	2017	Klebsiella pneumoniae	ST35	265654	81	5431046	1	KL108	unknown (KL108)	Typeable	O1/O2v2	O1ab	Typeable
ERR4920430	SAMEA7472264	ERR4920430	BARNARDS_6	BARNARDS	Eastern Africa	Ethiopia	Site 1	neonate	2017	Klebsiella pneumoniae	ST35	350052	72	5395696	1	KL108	unknown (KL108)	Typeable	O1/O2v2	O1ab	Typeable
ERR4920476	SAMEA7472329	ERR4920476	BARNARDS_6	BARNARDS	Eastern Africa	Ethiopia	Site 1	neonate	2017	Klebsiella pneumoniae	ST35	266813	78	5376410	1	KL108	unknown (KL108)	Typeable	O1/O2v2	O1ab	Typeable
ERR4920477	SAMEA7472330	ERR4920477	BARNARDS_6	BARNARDS	Eastern Africa	Ethiopia	Site 1	neonate	2017	Klebsiella pneumoniae	ST35	285199	73	5374400	1	KL108	unknown (KL108)	Typeable	O1/O2v2	O1ab	Typeable
ERR4920478	SAMEA7472331	ERR4920478	BARNARDS_6	BARNARDS	Eastern Africa	Ethiopia	Site 1	neonate	2017	Klebsiella pneumoniae	ST35	285199	71	5335162	1	KL108	unknown (KL108)	Typeable	O1/O2v2	O1ab	Typeable
ERR4920480	SAMEA7472333	ERR4920480	BARNARDS_6	BARNARDS	Eastern Africa	Ethiopia	Site 1	neonate	2017	Klebsiella pneumoniae	ST35	350052	71	5408487	1	KL108	unknown (KL108)	Typeable	O1/O2v2	O1ab	Typeable
ERR4920482	SAMEA7472335	ERR4920482	BARNARDS_6	BARNARDS	Eastern Africa	Ethiopia	Site 1	neonate	2017	Klebsiella pneumoniae	ST35	285199	80	5348305	1	KL108	unknown (KL108)	Typeable	O1/O2v2	O1ab	Typeable
ERR4920483	SAMEA7472336	ERR4920483	BARNARDS_6	BARNARDS	Eastern Africa	Ethiopia	Site 1	neonate	2017	Klebsiella pneumoniae	ST35	285199	79	5371592	1	KL108	unknown (KL108)	Typeable	O1/O2v2	O1ab	Typeable
ERR4920484	SAMEA7472337	ERR4920484	BARNARDS_6	BARNARDS	Eastern Africa	Ethiopia	Site 1	neonate	2017	Klebsiella pneumoniae	ST35	350220	67	5387931	1	KL108	unknown (KL108)	Typeable	O1/O2v2	O1ab	Typeable
ERR4920485	SAMEA7472338	ERR4920485	BARNARDS_6	BARNARDS	Eastern Africa	Ethiopia	Site 1	neonate	2017	Klebsiella pneumoniae	ST35	285199	73	5318654	1	KL108	unknown (KL108)	Typeable	O1/O2v2	O1ab	Typeable
ERR4920432	SAMEA7472267	ERR4920432	BARNARDS_8	BARNARDS	Eastern Africa	Ethiopia	Site 1	neonate	2017	Klebsiella pneumoniae	ST45	319097	182	5735107	1	KL24	K24	Typeable	O1/O2v1	O2a	Typeable
ERR4920433	SAMEA7472268	ERR4920433	BARNARDS_8	BARNARDS	Eastern Africa	Ethiopia	Site 1	neonate	2017	Klebsiella pneumoniae	ST45	315496	186	5730685	1	KL24	K24	Typeable	O1/O2v1	O2a	Typeable
ERR4920435	SAMEA7472273	ERR4920435	BARNARDS_9	BARNARDS	Eastern Africa	Ethiopia	Site 1	neonate	2017	Klebsiella pneumoniae	ST218	218255	109	5517553	1	KL57	K57	Typeable	O1/O2v2	O2afg	Typeable
ERR4920436	SAMEA7472276	ERR4920436	BARNARDS_9	BARNARDS	Eastern Africa	Ethiopia	Site 1	neonate	2017	Klebsiella pneumoniae	ST218	281841	109	5501897	1	KL57	K57	Typeable	O1/O2v2	O2afg	Typeable
ERR4920437	SAMEA7472277	ERR4920437	BARNARDS_10	BARNARDS	Eastern Africa	Ethiopia	Site 1	neonate	2017	Klebsiella pneumoniae	ST35	285199	83	5388294	1	KL108	unknown (KL108)	Typeable	O1/O2v2	O1ab	Typeable
ERR4920438	SAMEA7472278	ERR4920438	BARNARDS_10	BARNARDS	Eastern Africa	Ethiopia	Site 1	neonate	2017	Klebsiella pneumoniae	ST35	350220	91	5456036	1	KL108	unknown (KL108)	Typeable	O1/O2v2	O1ab	Typeable
ERR4920439	SAMEA7472279	ERR4920439	BARNARDS_10	BARNARDS	Eastern Africa	Ethiopia	Site 1	neonate	2017	Klebsiella pneumoniae	ST35	350220	85	5423193	1	KL108	unknown (KL108)	Typeable	O1/O2v2	O1ab	Typeable
ERR4920448	SAMEA7472295	ERR4920448	BARNARDS_11	BARNARDS	Eastern Africa	Ethiopia	Site 1	neonate	2017	Klebsiella pneumoniae	ST218	204102	87	5335067	1	KL57	K57	Typeable	O1/O2v2	O2afg	Typeable
ERR4920451	SAMEA7472300	ERR4920451	BARNARDS_11	BARNARDS	Eastern Africa	Ethiopia	Site 1	neonate	2017	Klebsiella pneumoniae	ST218	199600	191	5495917	1	KL57	K57	Typeable	O1/O2v2	O2afg	Typeable
ERR4920391	SAMEA7472217	ERR4920391	NA	BARNARDS	Eastern Africa	Ethiopia	Site 1	neonate	2017	Klebsiella pneumoniae	ST711	410145	63	5325449	1	KL54	K54	Typeable	O1/O2v2	O1ab	Typeable
ERR4920392	SAMEA7472218	ERR4920392	NA	BARNARDS	Eastern Africa	Ethiopia	Site 1	neonate	2017	Klebsiella pneumoniae	ST45	196190	134	5415441	1	KL24	K24	Typeable	O1/O2v1	O2a	Typeable
ERR4920419	SAMEA7472250	ERR4920419	NA	BARNARDS	Eastern Africa	Ethiopia	Site 1	neonate	2017	Klebsiella pneumoniae	ST35	285199	90	5458638	1	KL108	unknown (KL108)	Typeable	O1/O2v2	O1ab	Typeable
ERR4920431	SAMEA7472265	ERR4920431	NA	BARNARDS	Eastern Africa	Ethiopia	Site 1	neonate	2017	Klebsiella pneumoniae	ST35	285199	83	5422631	1	KL108	unknown (KL108)	Typeable	O1/O2v2	O1ab	Typeable
ERR4920434	SAMEA7472270	ERR4920434	NA	BARNARDS	Eastern Africa	Ethiopia	Site 1	neonate	2017	Klebsiella pneumoniae	ST101-1LV	228466	144	5576806	1	KL106	unknown (KL106)	Typeable	O1/O2v2	O1ab	Typeable
ERR4920441	SAMEA7472286	ERR4920441	NA	BARNARDS	Eastern Africa	Ethiopia	Site 1	neonate	2017	Klebsiella pneumoniae	ST985	436720	70	5550220	1	KL39	K39	Typeable	O1/O2v2	O1ab	Typeable
ERR4920442	SAMEA7472287	ERR4920442	NA	BARNARDS	Eastern Africa	Ethiopia	Site 1	neonate	2017	Klebsiella pneumoniae	ST35	285199	96	5457153	1	KL108	unknown (KL108)	Typeable	O1/O2v2	O1ab	Typeable
ERR4920446	SAMEA7472293	ERR4920446	NA	BARNARDS	Eastern Africa	Ethiopia	Site 1	neonate	2017	Klebsiella pneumoniae	ST391	370641	79	5501667	1	KL30	K30	Typeable	O1/O2v2	O1ab	Typeable
ERR4920479	SAMEA7472332	ERR4920479	NA	BARNARDS	Eastern Africa	Ethiopia	Site 1	neonate	2017	Klebsiella pneumoniae	ST25	187208	159	5659107	1	KL2	K2	Typeable	O1/O2v2	O1ab	Typeable
ERR4920481	SAMEA7472334	ERR4920481	NA	BARNARDS	Eastern Africa	Ethiopia	Site 1	neonate	2017	Klebsiella pneumoniae	ST17	326178	166	5463307	1	KL112	unknown (KL112)	Typeable	O1/O2v2	O2afg	Typeable
FF35_08-0024-00	SAMN48972137	SRR33932012	MBIRA_7	MBIRA	Eastern Africa	Ethiopia	Site 2	neonate	2021	Klebsiella pneumoniae	ST20	78117	127	5232984	1	KL28	K28	Typeable	O1/O2v2	O2afg	Typeable
FF35_08-0156-00	SAMN48972275	SRR33932077	MBIRA_7	MBIRA	Eastern Africa	Ethiopia	Site 2	neonate	2021	Klebsiella pneumoniae	ST20	210512	54	5239415	1	KL28	K28	Typeable	O1/O2v2	O2afg	Typeable
FF35_08-0159-00	SAMN48972278	SRR33932074	MBIRA_7	MBIRA	Eastern Africa	Ethiopia	Site 2	neonate	2021	Klebsiella pneumoniae	ST20	172559	63	5236405	1	KL28	K28	Typeable	O1/O2v2	O2afg	Typeable
FF35_08-0165-00	SAMN48972283	SRR33932069	MBIRA_7	MBIRA	Eastern Africa	Ethiopia	Site 2	neonate	2021	Klebsiella pneumoniae	ST20	258771	52	5240099	1	KL28	K28	Typeable	O1/O2v2	O2afg	Typeable
FF35_08-0166-00	SAMN48972284	SRR33932067	MBIRA_7	MBIRA	Eastern Africa	Ethiopia	Site 2	neonate	2021	Klebsiella pneumoniae	ST20	277140	48	5241768	1	KL28	K28	Typeable	O1/O2v2	O2afg	Typeable
FF35_08-005-00	SAMN48972117	SRR33931766	MBIRA_8	MBIRA	Eastern Africa	Ethiopia	Site 2	neonate	2021	Klebsiella pneumoniae	ST29	13386	842	5582448	1	KL30	K30	Typeable	O1/O2v2	O1ab	Typeable
FF35_08-0074-00	SAMN48972188	SRR33931980	MBIRA_8	MBIRA	Eastern Africa	Ethiopia	Site 2	neonate	2021	Klebsiella pneumoniae	ST29	95416	143	5641567	1	KL30	K30	Typeable	O1/O2v2	O1ab	Typeable
FF35_08-0091-00	SAMN48972206	SRR33932273	MBIRA_8	MBIRA	Eastern Africa	Ethiopia	Site 2	neonate	2021	Klebsiella pneumoniae	ST29	23559	461	5456110	1	KL30	K30	Typeable	O1/O2v2	O1ab	Typeable
FF35_08-0101-00	SAMN48972215	SRR33932263	MBIRA_8	MBIRA	Eastern Africa	Ethiopia	Site 2	neonate	2021	Klebsiella pneumoniae	ST29	84966	155	5530794	1	KL30	K30	Typeable	O1/O2v2	O1ab	Typeable
FF35_08-0124-00	SAMN48972243	SRR33932089	MBIRA_8	MBIRA	Eastern Africa	Ethiopia	Site 2	neonate	2021	Klebsiella pneumoniae	ST29	27722	365	5412854	1	KL30	K30	Typeable	O1/O2v2	O1ab	Typeable
FF35_08-0142-00	SAMN48972262	SRR33931946	MBIRA_8	MBIRA	Eastern Africa	Ethiopia	Site 2	neonate	2021	Klebsiella pneumoniae	ST29	144161	89	5443264	1	KL30	K30	Typeable	O1/O2v2	O1ab	Typeable
FF35_08-0137-00	SAMN48972256	SRR33931952	MBIRA_8	MBIRA	Eastern Africa	Ethiopia	Site 2	neonate	2021	Klebsiella pneumoniae	ST29	147497	95	5446259	1	KL30	K30	Typeable	O1/O2v2	O1ab	Typeable
FF35_08-0141-00	SAMN48972261	SRR33931947	MBIRA_8	MBIRA	Eastern Africa	Ethiopia	Site 2	neonate	2021	Klebsiella pneumoniae	ST29	46541	254	5625547	1	KL30	K30	Typeable	O1/O2v2	O1ab	Typeable
FF35_08-0078-00	SAMN48972192	SRR33931976	MBIRA_7	MBIRA	Eastern Africa	Ethiopia	Site 2	neonate	2021	Klebsiella pneumoniae	ST20	281614	53	5241002	1	KL28	K28	Typeable	O1/O2v2	O2afg	Typeable
FF35_08-0169-00	SAMN48972287	SRR33932064	MBIRA_7	MBIRA	Eastern Africa	Ethiopia	Site 2	neonate	2021	Klebsiella pneumoniae	ST20	70225	150	5229269	1	KL28	K28	Typeable	O1/O2v2	O2afg	Typeable
FF35_08-0170-00	SAMN48972288	SRR33932063	MBIRA_7	MBIRA	Eastern Africa	Ethiopia	Site 2	neonate	2021	Klebsiella pneumoniae	ST20	70183	151	5227929	1	KL28	K28	Typeable	O1/O2v2	O2afg	Typeable
FF35_08-0171-00	SAMN48972289	SRR33932062	MBIRA_7	MBIRA	Eastern Africa	Ethiopia	Site 2	neonate	2021	Klebsiella pneumoniae	ST20	127813	85	5237356	1	KL28	K28	Typeable	O1/O2v2	O2afg	Typeable
FF35_08-0172-00	SAMN48972290	SRR33932061	MBIRA_7	MBIRA	Eastern Africa	Ethiopia	Site 2	neonate	2021	Klebsiella pneumoniae	ST20	263145	52	5237453	1	KL28	K28	Typeable	O1/O2v2	O2afg	Typeable
FF35_08-0174-00	SAMN48972292	SRR33931937	MBIRA_7	MBIRA	Eastern Africa	Ethiopia	Site 2	neonate	2021	Klebsiella pneumoniae	ST20	54130	163	5225064	1	KL28	K28	Typeable	O1/O2v2	O2afg	Typeable
FF35_08-0178-00	SAMN48972295	SRR33931933	MBIRA_7	MBIRA	Eastern Africa	Ethiopia	Site 2	neonate	2021	Klebsiella pneumoniae	ST20	162912	58	5238239	1	KL28	K28	Typeable	O1/O2v2	O2afg	Typeable
FF35_08-0016-00-B	SAMN48972130	SRR33931510	NA	MBIRA	Eastern Africa	Ethiopia	Site 2	neonate	2021	Klebsiella pneumoniae	ST37	58629	206	5531109	0	KL25	K25	Typeable	O3/O3a	O3/O3a	Typeable
FF35_08-0030-00	SAMN48972143	SRR33932128	NA	MBIRA	Eastern Africa	Ethiopia	Site 2	neonate	2021	Klebsiella pneumoniae	ST664	232344	79	5672374	0	KL62	K62	Typeable	O1/O2v1	O1ab	Typeable
FF35_08-0031-00	SAMN48972144	SRR33932126	NA	MBIRA	Eastern Africa	Ethiopia	Site 2	neonate	2021	Klebsiella pneumoniae	ST45	48798	201	5541922	0	KL52	K52	Typeable	OL13	O13	Typeable
FF35_08-0046-00	SAMN48972158	SRR33932111	NA	MBIRA	Eastern Africa	Ethiopia	Site 2	neonate	2021	Klebsiella pneumoniae	ST1530	60520	173	5369949	0	KL117	unknown (KL117)	Typeable	O1/O2v1	O1ab	Typeable
FF35_08-0047-00	SAMN48972159	SRR33932110	NA	MBIRA	Eastern Africa	Ethiopia	Site 2	neonate	2021	Klebsiella pneumoniae	ST15	41151	255	5572321	1	KL24	Capsule null	Typeable	O1/O2v1	O1ab	Typeable
FF35_08-0096-00	SAMN48972210	SRR33932269	NA	MBIRA	Eastern Africa	Ethiopia	Site 2	neonate	2021	Klebsiella pneumoniae	ST29	151957	101	5537703	1	KL30	K30	Typeable	O1/O2v2	O1ab	Typeable
FF35_08-0098-00	SAMN48972212	SRR33932267	NA	MBIRA	Eastern Africa	Ethiopia	Site 2	neonate	2021	Klebsiella pneumoniae	ST152	45750	244	5474906	1	KL149	unknown (KL149)	Typeable	O4	O4	Typeable
FF35_08-0103-00	SAMN48972217	SRR33932261	NA	MBIRA	Eastern Africa	Ethiopia	Site 2	neonate	2021	Klebsiella pneumoniae	ST5731	25348	423	5412156	0	KL124	unknown (KL124)	Typeable	OL13	O13	Typeable
FF35_08-0125-00	SAMN48972244	SRR33932087	NA	MBIRA	Eastern Africa	Ethiopia	Site 2	neonate	2021	Klebsiella pneumoniae	ST20	26792	388	5204773	1	KL28	K28	Typeable	O1/O2v2	O2afg	Typeable
FF35_08-0140-00	SAMN48972259	SRR33931949	NA	MBIRA	Eastern Africa	Ethiopia	Site 2	neonate	2021	Klebsiella pneumoniae	ST985-1LV	67316	143	5437483	1	KL39	K39	Typeable	O1/O2v2	O1ab	Typeable
FF35_08-0180-00	SAMN48972297	SRR33931931	NA	MBIRA	Eastern Africa	Ethiopia	Site 2	neonate	2021	Klebsiella pneumoniae	ST45	35231	310	5507262	1	KL52	K52	Typeable	OL13	O13	Typeable
103131	SAMN48599404	SRR33636701	KWTRP_1	KWTRP	Eastern Africa	Kenya	Site 3	neonate	2019	Klebsiella pneumoniae	ST17	398575	122	5287948	1	KL102	unknown (KL102)	Typeable	O1/O2v2	O2afg	Typeable
103132	SAMN48599405	SRR33636700	KWTRP_1	KWTRP	Eastern Africa	Kenya	Site 3	neonate	2019	Klebsiella pneumoniae	ST17	923685	102	5288709	1	KL102	unknown (KL102)	Typeable	O1/O2v2	O2afg	Typeable
106180	SAMN48599410	SRR33636636	KWTRP_2	KWTRP	Eastern Africa	Kenya	Site 3	neonate	2019	Klebsiella pneumoniae	ST17	310542	164	5489618	1	KL62	K62	Typeable	O1/O2v2	O2afg	Typeable
106221	SAMN48599414	SRR33636631	KWTRP_2	KWTRP	Eastern Africa	Kenya	Site 3	neonate	2019	Klebsiella pneumoniae	ST17	406654	153	5487472	1	KL62	K62	Typeable	O1/O2v2	O2afg	Typeable
108242	SAMN48599421	SRR33636624	KWTRP_3	KWTRP	Eastern Africa	Kenya	Site 3	neonate	2020	Klebsiella pneumoniae	ST17	200741	211	5499404	1	KL122	unknown (KL122)	Typeable	O1/O2v2	O2afg	Typeable
108243	SAMN48599422	SRR33636623	KWTRP_3	KWTRP	Eastern Africa	Kenya	Site 3	neonate	2020	Klebsiella pneumoniae	ST17	249486	196	5498829	1	KL122	unknown (KL122)	Typeable	O1/O2v2	O2afg	Typeable
108297	SAMN48599423	SRR33636621	KWTRP_3	KWTRP	Eastern Africa	Kenya	Site 3	neonate	2020	Klebsiella pneumoniae	ST17	372646	190	5498963	1	KL122	unknown (KL122)	Typeable	O1/O2v2	O2afg	Typeable
108372	SAMN48599424	SRR33636620	KWTRP_3	KWTRP	Eastern Africa	Kenya	Site 3	neonate	2020	Klebsiella pneumoniae	ST17	256367	215	5502014	1	KL122	unknown (KL122)	Typeable	O1/O2v2	O2afg	Typeable
108386	SAMN48599425	SRR33636619	KWTRP_3	KWTRP	Eastern Africa	Kenya	Site 3	neonate	2020	Klebsiella pneumoniae	ST17	209121	202	5497309	1	KL122	unknown (KL122)	Typeable	O1/O2v2	O2afg	Typeable
108396	SAMN48599426	SRR33636618	KWTRP_3	KWTRP	Eastern Africa	Kenya	Site 3	neonate	2020	Klebsiella pneumoniae	ST17	277460	214	5503474	1	KL122	unknown (KL122)	Typeable	O1/O2v2	O2afg	Typeable
108403	SAMN48599428	SRR33636616	KWTRP_3	KWTRP	Eastern Africa	Kenya	Site 3	neonate	2020	Klebsiella pneumoniae	ST17	352023	196	5500748	1	KL122	unknown (KL122)	Typeable	O1/O2v2	O2afg	Typeable
108404	SAMN48599429	SRR33636615	KWTRP_3	KWTRP	Eastern Africa	Kenya	Site 3	neonate	2020	Klebsiella pneumoniae	ST17	329788	193	5499395	1	KL122	unknown (KL122)	Typeable	O1/O2v2	O2afg	Typeable
108550	SAMN48599430	SRR33636614	KWTRP_4	KWTRP	Eastern Africa	Kenya	Site 3	neonate	2020	Klebsiella pneumoniae	ST530	617510	134	5301268	1	KL143	unknown (KL143)	Typeable	O1/O2v2	O1ab	Typeable
108594	SAMN48599431	SRR33636613	KWTRP_4	KWTRP	Eastern Africa	Kenya	Site 3	neonate	2020	Klebsiella pneumoniae	ST530	215138	346	5552790	2	KL143	unknown (KL143)	Typeable	O1/O2v2	O1ab	Typeable
109575	SAMN48599436	SRR33636607	KWTRP_5	KWTRP	Eastern Africa	Kenya	Site 3	neonate	2020	Klebsiella pneumoniae	ST1799	263642	131	5593627	1	KL16	K16	Typeable	O1/O2v1	O1ab	Typeable
109644	SAMN48599437	SRR33636575	KWTRP_5	KWTRP	Eastern Africa	Kenya	Site 3	neonate	2020	Klebsiella pneumoniae	ST1799	264368	124	5592999	1	KL16	K16	Typeable	O1/O2v1	O1ab	Typeable
117956	SAMN48599522	SRR33636601	KWTRP_6	KWTRP	Eastern Africa	Kenya	Site 3	neonate	2022	Klebsiella pneumoniae	ST585	111833	351	5556310	1	KL15	K15	Typeable	O4	O4	Typeable
118062	SAMN48599529	SRR33636593	KWTRP_6	KWTRP	Eastern Africa	Kenya	Site 3	neonate	2022	Klebsiella pneumoniae	ST585	182738	223	5546363	1	KL15	K15	Typeable	O4	O4	Typeable
118071	SAMN48599526	SRR33636596	KWTRP_6	KWTRP	Eastern Africa	Kenya	Site 3	neonate	2022	Klebsiella pneumoniae	ST585	108649	252	5540536	1	KL15	K15	Typeable	O4	O4	Typeable
60733	SAMN48599277	SRR33636691	KWTRP_7	KWTRP	Eastern Africa	Kenya	Site 3	neonate	2013	Klebsiella pneumoniae	ST14	180611	196	5600560	1	KL2	K2	Typeable	O1/O2v1	O1ab	Typeable
60739	SAMN48599275	SRR33636777	KWTRP_7	KWTRP	Eastern Africa	Kenya	Site 3	neonate	2013	Klebsiella pneumoniae	ST14	170150	187	5598371	1	KL2	K2	Typeable	O1/O2v1	O1ab	Typeable
60826	SAMN48599278	SRR33636680	KWTRP_7	KWTRP	Eastern Africa	Kenya	Site 3	neonate	2013	Klebsiella pneumoniae	ST14	138493	206	5600373	1	KL2	K2	Typeable	O1/O2v1	O1ab	Typeable
60827	SAMN48599279	SRR33636669	KWTRP_7	KWTRP	Eastern Africa	Kenya	Site 3	neonate	2013	Klebsiella pneumoniae	ST14	142302	210	5599500	1	KL2	K2	Typeable	O1/O2v1	O1ab	Typeable
60883	SAMN48599281	SRR33636589	KWTRP_7	KWTRP	Eastern Africa	Kenya	Site 3	neonate	2013	Klebsiella pneumoniae	ST14	173537	177	5599105	1	KL2	K2	Typeable	O1/O2v1	O1ab	Typeable
60914	SAMN48599282	SRR33636578	KWTRP_7	KWTRP	Eastern Africa	Kenya	Site 3	neonate	2013	Klebsiella pneumoniae	ST14	128640	224	5598771	1	KL2	K2	Typeable	O1/O2v1	O1ab	Typeable
60930	SAMN48599283	SRR33636537	KWTRP_7	KWTRP	Eastern Africa	Kenya	Site 3	neonate	2013	Klebsiella pneumoniae	ST14	146813	210	5601938	1	KL2	K2	Typeable	O1/O2v1	O1ab	Typeable
64602	SAMN48599293	SRR33636520	KWTRP_8	KWTRP	Eastern Africa	Kenya	Site 3	neonate	2014	Klebsiella pneumoniae	ST6586	115533	299	5500559	1	KL3	K3	Typeable	O1/O2v2	O2afg	Typeable
64631	SAMN48599294	SRR33636519	KWTRP_8	KWTRP	Eastern Africa	Kenya	Site 3	neonate	2014	Klebsiella pneumoniae	ST6586	185919	268	5544747	1	KL3	K3	Typeable	O1/O2v2	O2afg	Typeable
65858	SAMN48599307	SRR33636751	KWTRP_9	KWTRP	Eastern Africa	Kenya	Site 3	neonate	2015	Klebsiella pneumoniae	ST14	127114	354	5582900	1	KL16	K16	Typeable	O1/O2v1	O1ab	Typeable
65881	SAMN48599309	SRR33636749	KWTRP_9	KWTRP	Eastern Africa	Kenya	Site 3	neonate	2015	Klebsiella pneumoniae	ST14	161178	402	5577809	1	KL16	K16	Typeable	O1/O2v1	O1ab	Typeable
65889	SAMN48599311	SRR33636747	KWTRP_9	KWTRP	Eastern Africa	Kenya	Site 3	neonate	2015	Klebsiella pneumoniae	ST14	161740	394	5582852	1	KL16	K16	Typeable	O1/O2v1	O1ab	Typeable
66761	SAMN48599324	SRR33636732	KWTRP_10	KWTRP	Eastern Africa	Kenya	Site 3	neonate	2015	Klebsiella pneumoniae	ST1741	158112	401	5537635	1	KL104	unknown (KL104)	Typeable	O1/O2v2	O1ab	Typeable
66762	SAMN48599323	SRR33636733	KWTRP_10	KWTRP	Eastern Africa	Kenya	Site 3	neonate	2015	Klebsiella pneumoniae	ST1741	122859	505	5558918	1	KL104	unknown (KL104)	Typeable	O1/O2v2	O1ab	Typeable
66778	SAMN48599322	SRR33636735	KWTRP_10	KWTRP	Eastern Africa	Kenya	Site 3	neonate	2015	Klebsiella pneumoniae	ST1741	128379	357	5525314	1	KL104	unknown (KL104)	Typeable	O1/O2v2	O1ab	Typeable
66793	SAMN48599318	SRR33636739	KWTRP_10	KWTRP	Eastern Africa	Kenya	Site 3	neonate	2015	Klebsiella pneumoniae	ST1741	158015	453	5542276	1	KL104	unknown (KL104)	Typeable	O1/O2v2	O1ab	Typeable
66840	SAMN48599325	SRR33636731	KWTRP_10	KWTRP	Eastern Africa	Kenya	Site 3	neonate	2015	Klebsiella pneumoniae	ST1741	123995	419	5540167	1	KL104	unknown (KL104)	Typeable	O1/O2v2	O1ab	Typeable
67468	SAMN48599335	SRR33636656	KWTRP_11	KWTRP	Eastern Africa	Kenya	Site 3	neonate	2016	Klebsiella pneumoniae	ST307	227335	332	6020914	1	KL102	unknown (KL102)	Typeable	O1/O2v2	O2afg	Typeable
67480	SAMN48599337	SRR33636654	KWTRP_11	KWTRP	Eastern Africa	Kenya	Site 3	neonate	2016	Klebsiella pneumoniae	ST307	215822	327	6025802	1	KL102	unknown (KL102)	Typeable	O1/O2v2	O2afg	Typeable
67503	SAMN48599338	SRR33636653	KWTRP_11	KWTRP	Eastern Africa	Kenya	Site 3	neonate	2016	Klebsiella pneumoniae	ST307	129225	359	6016836	1	KL102	unknown (KL102)	Typeable	O1/O2v2	O2afg	Typeable
67635	SAMN48599330	SRR33636662	KWTRP_12	KWTRP	Eastern Africa	Kenya	Site 3	neonate	2016	Klebsiella pneumoniae	ST101	467148	92	5388651	1	KL2	K2	Typeable	O1/O2v2	O1ab	Typeable
67641	SAMN48599339	SRR33636652	KWTRP_12	KWTRP	Eastern Africa	Kenya	Site 3	neonate	2016	Klebsiella pneumoniae	ST101	468225	103	5429898	1	KL2	K2	Typeable	O1/O2v2	O1ab	Typeable
67645	SAMN48599340	SRR33636651	KWTRP_12	KWTRP	Eastern Africa	Kenya	Site 3	neonate	2016	Klebsiella pneumoniae	ST101	416425	99	5389206	1	KL2	K2	Typeable	O1/O2v2	O1ab	Typeable
67756	SAMN48599344	SRR33636646	KWTRP_13	KWTRP	Eastern Africa	Kenya	Site 3	neonate	2016	Klebsiella pneumoniae	ST394	622512	142	5790567	1	KL3	K3	Typeable	O1/O2v2	O2afg	Typeable
67759	SAMN48599346	SRR33636644	KWTRP_13	KWTRP	Eastern Africa	Kenya	Site 3	neonate	2016	Klebsiella pneumoniae	ST394	627371	163	5793437	1	KL3	K3	Typeable	O1/O2v2	O2afg	Typeable
67762	SAMN48599347	SRR33636643	KWTRP_13	KWTRP	Eastern Africa	Kenya	Site 3	neonate	2016	Klebsiella pneumoniae	ST394	374568	165	5792047	1	KL3	K3	Typeable	O1/O2v2	O2afg	Typeable
69564	SAMN48599353	SRR33636817	KWTRP_14	KWTRP	Eastern Africa	Kenya	Site 3	neonate	2016	Klebsiella pneumoniae	ST29	424622	178	5666383	1	KL19	K19	Typeable	O1/O2v2	O1ab	Typeable
69206	SAMN48599352	SRR33636638	KWTRP_14	KWTRP	Eastern Africa	Kenya	Site 3	neonate	2016	Klebsiella pneumoniae	ST29	377020	165	5664224	1	KL19	K19	Typeable	O1/O2v2	O1ab	Typeable
69687	SAMN48599354	SRR33636816	KWTRP_14	KWTRP	Eastern Africa	Kenya	Site 3	neonate	2016	Klebsiella pneumoniae	ST29	380792	190	5667793	1	KL19	K19	Typeable	O1/O2v2	O1ab	Typeable
69728	SAMN48599355	SRR33636815	KWTRP_14	KWTRP	Eastern Africa	Kenya	Site 3	neonate	2016	Klebsiella pneumoniae	ST29	424622	168	5665343	1	KL19	K19	Typeable	O1/O2v2	O1ab	Typeable
77837	SAMN48599365	SRR33636804	KWTRP_15	KWTRP	Eastern Africa	Kenya	Site 3	neonate	2017	Klebsiella pneumoniae	ST3247	140560	557	5689973	1	KL102	Capsule null	Typeable	O1/O2v2	O2afg	Typeable
77856	SAMN48599367	SRR33636802	KWTRP_15	KWTRP	Eastern Africa	Kenya	Site 3	neonate	2017	Klebsiella pneumoniae	ST3247	224519	477	5696727	1	KL102	unknown (KL102)	Typeable	O1/O2v2	O2afg	Typeable
77867	SAMN48599364	SRR33636805	KWTRP_15	KWTRP	Eastern Africa	Kenya	Site 3	neonate	2018	Klebsiella pneumoniae	ST3247	133684	528	5698129	1	KL102	unknown (KL102)	Typeable	O1/O2v2	O2afg	Typeable
77982	SAMN48599370	SRR33636799	KWTRP_15	KWTRP	Eastern Africa	Kenya	Site 3	neonate	2018	Klebsiella pneumoniae	ST3247	158519	507	5712399	1	KL102	unknown (KL102)	Typeable	O1/O2v2	O2afg	Typeable
77986	SAMN48599368	SRR33636801	KWTRP_15	KWTRP	Eastern Africa	Kenya	Site 3	neonate	2018	Klebsiella pneumoniae	ST3247	173772	473	5688410	1	KL102	unknown (KL102)	Typeable	O1/O2v2	O2afg	Typeable
78020	SAMN48599366	SRR33636803	KWTRP_15	KWTRP	Eastern Africa	Kenya	Site 3	neonate	2018	Klebsiella pneumoniae	ST3247	277991	486	5680618	1	KL102	unknown (KL102)	Typeable	O1/O2v2	O2afg	Typeable
78037	SAMN48599369	SRR33636800	KWTRP_15	KWTRP	Eastern Africa	Kenya	Site 3	neonate	2018	Klebsiella pneumoniae	ST3247	131698	524	5686514	1	KL102	unknown (KL102)	Typeable	O1/O2v2	O2afg	Typeable
78150	SAMN48599372	SRR33636797	KWTRP_15	KWTRP	Eastern Africa	Kenya	Site 3	neonate	2018	Klebsiella pneumoniae	ST3247	152424	478	5683026	1	KL102	unknown (KL102)	Typeable	O1/O2v2	O2afg	Typeable
79771	SAMN48599373	SRR33636795	KWTRP_16	KWTRP	Eastern Africa	Kenya	Site 3	neonate	2018	Klebsiella pneumoniae	ST327	133350	255	5510355	1	KL39	K39	Typeable	O1/O2v1	O1ab	Typeable
80181	SAMN48599374	SRR33636794	KWTRP_16	KWTRP	Eastern Africa	Kenya	Site 3	neonate	2018	Klebsiella pneumoniae	ST327	183283	244	5511844	1	KL39	K39	Typeable	O1/O2v1	O1ab	Typeable
80409	SAMN48599375	SRR33636793	KWTRP_17	KWTRP	Eastern Africa	Kenya	Site 3	neonate	2018	Klebsiella pneumoniae	ST48	172346	333	5511381	1	KL62	K62	Typeable	O1/O2v1	O1ab	Typeable
81045	SAMN48599376	SRR33636792	KWTRP_17	KWTRP	Eastern Africa	Kenya	Site 3	neonate	2018	Klebsiella pneumoniae	ST48	265025	162	5530469	1	KL62	K62	Typeable	O1/O2v1	O1ab	Typeable
84586	SAMN48599383	SRR33636724	KWTRP_18	KWTRP	Eastern Africa	Kenya	Site 3	neonate	2018	Klebsiella pneumoniae	ST48	126950	349	5522880	1	KL62	K62	Typeable	O1/O2v1	O1ab	Typeable
84588	SAMN48599385	SRR33636722	KWTRP_18	KWTRP	Eastern Africa	Kenya	Site 3	neonate	2018	Klebsiella pneumoniae	ST48	165561	348	5512653	1	KL62	K62	Typeable	O1/O2v1	O1ab	Typeable
84774	SAMN48599386	SRR33636721	KWTRP_18	KWTRP	Eastern Africa	Kenya	Site 3	neonate	2018	Klebsiella pneumoniae	ST48	179960	312	5517224	1	KL62	K62	Typeable	O1/O2v1	O1ab	Typeable
84590	SAMN48599384	SRR33636723	KWTRP_19	KWTRP	Eastern Africa	Kenya	Site 3	neonate	2018	Klebsiella pneumoniae	ST17	110423	250	5451582	1	KL25	K25	Typeable	O5	O5	Typeable
84682	SAMN48599380	SRR33636728	KWTRP_19	KWTRP	Eastern Africa	Kenya	Site 3	neonate	2018	Klebsiella pneumoniae	ST17	172419	242	5462978	1	KL25	K25	Typeable	O5	O5	Typeable
84883	SAMN48599387	SRR33636720	KWTRP_19	KWTRP	Eastern Africa	Kenya	Site 3	neonate	2018	Klebsiella pneumoniae	ST17	263449	218	5455920	1	KL25	K25	Typeable	O5	O5	Typeable
84906	SAMN48599388	SRR33636719	KWTRP_19	KWTRP	Eastern Africa	Kenya	Site 3	neonate	2018	Klebsiella pneumoniae	ST17	131933	238	5461709	1	KL25	K25	Typeable	O5	O5	Typeable
84920	SAMN48599389	SRR33636718	KWTRP_19	KWTRP	Eastern Africa	Kenya	Site 3	neonate	2018	Klebsiella pneumoniae	ST17	130296	249	5455245	1	KL25	K25	Typeable	O5	O5	Typeable
85130	SAMN48599390	SRR33636717	KWTRP_19	KWTRP	Eastern Africa	Kenya	Site 3	neonate	2018	Klebsiella pneumoniae	ST17	195167	217	5458978	1	KL25	K25	Typeable	O5	O5	Typeable
85135	SAMN48599391	SRR33636716	KWTRP_19	KWTRP	Eastern Africa	Kenya	Site 3	neonate	2018	Klebsiella pneumoniae	ST17	132412	260	5457002	1	KL25	K25	Typeable	O5	O5	Typeable
85420	SAMN48599392	SRR33636715	KWTRP_19	KWTRP	Eastern Africa	Kenya	Site 3	neonate	2018	Klebsiella pneumoniae	ST17	54457	367	5448353	1	KL25	K25	Typeable	O5	O5	Typeable
85550	SAMN48599395	SRR33636711	KWTRP_19	KWTRP	Eastern Africa	Kenya	Site 3	neonate	2018	Klebsiella pneumoniae	ST17	328403	130	5470470	1	KL25	K25	Typeable	O5	O5	Typeable
85900	SAMN48599394	SRR33636712	KWTRP_19	KWTRP	Eastern Africa	Kenya	Site 3	neonate	2018	Klebsiella pneumoniae	ST17	152370	229	5459352	1	KL25	K25	Typeable	O5	O5	Typeable
85908	SAMN48599393	SRR33636713	KWTRP_19	KWTRP	Eastern Africa	Kenya	Site 3	neonate	2018	Klebsiella pneumoniae	ST17	171460	231	5458449	1	KL25	K25	Typeable	O5	O5	Typeable
103716	SAMN48599406	SRR33636699	NA	KWTRP	Eastern Africa	Kenya	Site 3	neonate	2019	Klebsiella pneumoniae	ST1427	213386	148	5538920	1	KL67	K67	Typeable	OL13	O13	Typeable
104170	SAMN48599407	SRR33636698	NA	KWTRP	Eastern Africa	Kenya	Site 3	neonate	2019	Klebsiella pneumoniae	ST13	99426	237	5414071	0	KL57	K57	Typeable	O1/O2v2	O1ab	Typeable
104646	SAMN48599408	SRR33636696	NA	KWTRP	Eastern Africa	Kenya	Site 3	neonate	2019	Klebsiella pneumoniae	ST17	330347	201	5693379	1	KL23	K23	Typeable	O1/O2v2	O2afg	Typeable
105046	SAMN48599409	SRR33636637	NA	KWTRP	Eastern Africa	Kenya	Site 3	neonate	2019	Klebsiella pneumoniae	ST789	230609	158	5514084	0	KL18	K18	Typeable	O1/O2v1	O1ab	Typeable
106175	SAMN48599412	SRR33636634	NA	KWTRP	Eastern Africa	Kenya	Site 3	neonate	2019	Klebsiella pneumoniae	ST789	270249	186	5539312	1	KL18	K18	Typeable	O1/O2v1	O1ab	Typeable
106847	SAMN48599416	SRR33636629	NA	KWTRP	Eastern Africa	Kenya	Site 3	neonate	2019	Klebsiella pneumoniae	ST13	106743	264	5459178	0	KL3	K3	Typeable	O1/O2v2	O1ab	Typeable
106859	SAMN48599415	SRR33636630	NA	KWTRP	Eastern Africa	Kenya	Site 3	neonate	2019	Klebsiella pneumoniae	ST6774	191111	330	5770126	1	KL27	K27	Typeable	O1/O2v2	O1ab	Typeable
107400	SAMN48599417	SRR33636628	NA	KWTRP	Eastern Africa	Kenya	Site 3	neonate	2020	Klebsiella pneumoniae	ST25	77687	288	5545195	0	KL2	K2	Typeable	O1/O2v2	O1ab	Typeable
107702	SAMN48599419	SRR33636626	NA	KWTRP	Eastern Africa	Kenya	Site 3	neonate	2020	Klebsiella pneumoniae	ST661	609963	89	5137732	0	KL27	K27	Typeable	O1/O2v2	O2afg	Typeable
107830	SAMN48599418	SRR33636627	NA	KWTRP	Eastern Africa	Kenya	Site 3	neonate	2020	Klebsiella pneumoniae	ST17	137496	425	5715477	1	KL122	unknown (KL122)	Typeable	O1/O2v2	O2afg	Typeable
108059	SAMN48599420	SRR33636625	NA	KWTRP	Eastern Africa	Kenya	Site 3	neonate	2020	Klebsiella pneumoniae	ST33	301572	211	5658595	1	KL39	K39	Typeable	O1/O2v1	O2a	Typeable
108410	SAMN48599427	SRR33636617	NA	KWTRP	Eastern Africa	Kenya	Site 3	neonate	2020	Klebsiella pneumoniae	ST307	277967	162	5643984	1	KL102	unknown (KL102)	Typeable	O1/O2v2	O2afg	Typeable
108620	SAMN48599433	SRR33636610	NA	KWTRP	Eastern Africa	Kenya	Site 3	neonate	2020	Klebsiella pneumoniae	ST413	97108	307	5554101	1	KL112	unknown (KL112)	Typeable	O1/O2v2	O1ab	Typeable
109463	SAMN48599435	SRR33636608	NA	KWTRP	Eastern Africa	Kenya	Site 3	neonate	2020	Klebsiella pneumoniae	ST39	256027	99	5490711	1	KL23	K23	Typeable	O1/O2v2	O1ab	Typeable
109794	SAMN48599438	SRR33636574	NA	KWTRP	Eastern Africa	Kenya	Site 3	neonate	2020	Klebsiella pneumoniae	ST337	150661	183	5465549	0	KL23	K23	Typeable	O1/O2v2	O2afg	Typeable
110274	SAMN48599439	SRR33636573	NA	KWTRP	Eastern Africa	Kenya	Site 3	neonate	2021	Klebsiella pneumoniae	ST1777	311850	74	5397082	1	KL111	unknown (KL111)	Typeable	O3b	O3b	Typeable
110517	SAMN48599440	SRR33636572	NA	KWTRP	Eastern Africa	Kenya	Site 3	neonate	2021	Klebsiella pneumoniae	ST45	357525	90	5422264	1	KL24	K24	Typeable	O1/O2v1	O2a	Typeable
110687	SAMN48599441	SRR33636571	NA	KWTRP	Eastern Africa	Kenya	Site 3	neonate	2021	Klebsiella pneumoniae	ST1425	203890	187	5545933	0	KL118	unknown (KL118)	Typeable	OL13	O13	Typeable
112036	SAMN48599458	SRR33636551	NA	KWTRP	Eastern Africa	Kenya	Site 3	neonate	2021	Klebsiella pneumoniae	ST394	375804	108	5728410	1	KL3	K3	Typeable	O1/O2v2	O2afg	Typeable
112163	SAMN48599459	SRR33636550	NA	KWTRP	Eastern Africa	Kenya	Site 3	neonate	2021	Klebsiella pneumoniae	ST20	31046	746	5778012	1	KL64	K64	Typeable	O1/O2v1	O1ab	Typeable
112311	SAMN48599457	SRR33636552	NA	KWTRP	Eastern Africa	Kenya	Site 3	neonate	2021	Klebsiella pneumoniae	ST6776	415844	141	5412081	1	KL54	K54	Typeable	O1/O2v1	O1ab	Typeable
112334	SAMN48599464	SRR33636786	NA	KWTRP	Eastern Africa	Kenya	Site 3	neonate	2021	Klebsiella pneumoniae	ST469	421164	94	5389259	1	KL139	unknown (KL139)	Typeable	O3b	O3b	Typeable
113298	SAMN48599469	SRR33636781	NA	KWTRP	Eastern Africa	Kenya	Site 3	neonate	2021	Klebsiella pneumoniae	ST45	319329	96	5479193	1	KL20	K20	Typeable	O3/O3a	O3/O3a	Typeable
113443	SAMN48599471	SRR33636779	NA	KWTRP	Eastern Africa	Kenya	Site 3	neonate	2022	Klebsiella pneumoniae	ST234	429905	63	5291968	1	KL30	K30	Typeable	O1/O2v2	O1ab	Typeable
113974	SAMN48599500	SRR33636683	NA	KWTRP	Eastern Africa	Kenya	Site 3	neonate	2022	Klebsiella pneumoniae	ST307	74956	598	6047773	1	KL102	unknown (KL102)	Typeable	O1/O2v2	O2afg	Typeable
114233	SAMN48599501	SRR33636682	NA	KWTRP	Eastern Africa	Kenya	Site 3	neonate	2022	Klebsiella pneumoniae	ST987	206916	238	5623034	1	KL46	K46	Typeable	O3b	O3b	Typeable
115514	SAMN48599506	SRR33636676	NA	KWTRP	Eastern Africa	Kenya	Site 3	neonate	2022	Klebsiella pneumoniae	ST1109	206793	158	5387342	0	KL2	K2	Typeable	O1/O2v1	O1ab	Typeable
115359	SAMN48599505	SRR33636677	NA	KWTRP	Eastern Africa	Kenya	Site 3	neonate	2022	Klebsiella pneumoniae	ST200	268974	128	5126565	0	KL39	K39	Typeable	O3b	O3b	Typeable
116433	SAMN48599507	SRR33636675	NA	KWTRP	Eastern Africa	Kenya	Site 3	neonate	2022	Klebsiella pneumoniae	ST307-1LV	78319	225	5703329	1	KL102	unknown (KL102)	Typeable	O1/O2v2	O2afg	Typeable
117990	SAMN48599525	SRR33636597	NA	KWTRP	Eastern Africa	Kenya	Site 3	neonate	2022	Klebsiella pneumoniae	ST585	64565	303	5539663	1	KL15	K15	Typeable	O4	O4	Typeable
117991	SAMN48599527	SRR33636595	NA	KWTRP	Eastern Africa	Kenya	Site 3	neonate	2022	Klebsiella pneumoniae	ST585	17281	681	5536035	1	KL15	K15	Typeable	O4	O4	Typeable
118002	SAMN48599528	SRR33636594	NA	KWTRP	Eastern Africa	Kenya	Site 3	neonate	2022	Klebsiella pneumoniae	ST585	94342	257	5544252	1	KL15	K15	Typeable	O4	O4	Typeable
118802	SAMN48599530	SRR33636592	NA	KWTRP	Eastern Africa	Kenya	Site 3	neonate	2023	Klebsiella pneumoniae	ST3794	146507	252	5541414	0	KL16	K16	Typeable	O3b	O3b	Typeable
120547	SAMN48599532	SRR33636590	NA	KWTRP	Eastern Africa	Kenya	Site 3	neonate	2023	Klebsiella pneumoniae	ST101	135509	503	5762913	1	KL106	unknown (KL106)	Typeable	O1/O2v2	O1ab	Typeable
120784	SAMN48599533	SRR33636588	NA	KWTRP	Eastern Africa	Kenya	Site 3	neonate	2023	Klebsiella pneumoniae	ST307	128685	385	5963026	1	KL102	unknown (KL102)	Typeable	O1/O2v2	O2afg	Typeable
120896	SAMN48599534	SRR33636587	NA	KWTRP	Eastern Africa	Kenya	Site 3	neonate	2023	Klebsiella pneumoniae	ST307	45342	680	5995380	1	KL102	unknown (KL102)	Typeable	O1/O2v2	O2afg	Typeable
60308	SAMN48599271	SRR33636611	NA	KWTRP	Eastern Africa	Kenya	Site 3	neonate	2013	Klebsiella pneumoniae	ST17	118610	213	5394401	1	KL25	K25	Typeable	O5	O5	Typeable
60695	SAMN48599273	SRR33636557	NA	KWTRP	Eastern Africa	Kenya	Site 3	neonate	2013	Klebsiella pneumoniae	ST14	98372	241	5598183	1	KL2	K2	Typeable	O1/O2v1	O1ab	Typeable
60726	SAMN48599276	SRR33636766	NA	KWTRP	Eastern Africa	Kenya	Site 3	neonate	2013	Klebsiella pneumoniae	ST14	141421	202	5597998	1	KL2	K2	Typeable	O1/O2v1	O1ab	Typeable
60737	SAMN48599274	SRR33636789	NA	KWTRP	Eastern Africa	Kenya	Site 3	neonate	2013	Klebsiella pneumoniae	ST336	96834	241	5525265	1	KL25	K25	Typeable	O5	O5	Typeable
61157	SAMN48599284	SRR33636530	NA	KWTRP	Eastern Africa	Kenya	Site 3	neonate	2013	Klebsiella pneumoniae	ST336	133231	223	5526065	1	KL25	K25	Typeable	O5	O5	Typeable
60953	SAMN48599286	SRR33636528	NA	KWTRP	Eastern Africa	Kenya	Site 3	neonate	2013	Klebsiella pneumoniae	ST14	32545	430	5594831	1	KL2	K2	Typeable	O1/O2v1	O1ab	Typeable
60952	SAMN48599285	SRR33636529	NA	KWTRP	Eastern Africa	Kenya	Site 3	neonate	2013	Klebsiella pneumoniae	ST14	62722	291	5595171	1	KL2	K2	Typeable	O1/O2v1	O1ab	Typeable
61271	SAMN48599287	SRR33636527	NA	KWTRP	Eastern Africa	Kenya	Site 3	neonate	2013	Klebsiella pneumoniae	ST405	38394	518	5710311	1	KL151	unknown (KL151)	Typeable	O4	O4	Typeable
61918	SAMN48599288	SRR33636526	NA	KWTRP	Eastern Africa	Kenya	Site 3	neonate	2013	Klebsiella pneumoniae	ST17	99357	263	5598352	1	KL25	K25	Typeable	O5	O5	Typeable
63004	SAMN48599290	SRR33636524	NA	KWTRP	Eastern Africa	Kenya	Site 3	neonate	2013	Klebsiella pneumoniae	ST17	35334	417	5559810	1	KL25	K25	Typeable	O5	O5	Typeable
63770	SAMN48599291	SRR33636523	NA	KWTRP	Eastern Africa	Kenya	Site 3	neonate	2013	Klebsiella pneumoniae	ST551	179903	245	5421260	1	KL10	K10	Typeable	O1/O2v1	O1ab	Typeable
64476	SAMN48599292	SRR33636522	NA	KWTRP	Eastern Africa	Kenya	Site 3	neonate	2014	Klebsiella pneumoniae	ST584	152364	187	5421762	1	KL10	K10	Typeable	O3b	O3b	Typeable
65002	SAMN48599296	SRR33636517	NA	KWTRP	Eastern Africa	Kenya	Site 3	neonate	2014	Klebsiella pneumoniae	ST560	246111	295	5591632	1	KL9	K9	Typeable	O1/O2v2	O2afg	Typeable
65516	SAMN48599300	SRR33636759	NA	KWTRP	Eastern Africa	Kenya	Site 3	neonate	2014	Klebsiella pneumoniae	ST307	173097	342	5773657	1	KL102	unknown (KL102)	Typeable	O1/O2v2	O2afg	Typeable
65587	SAMN48599301	SRR33636758	NA	KWTRP	Eastern Africa	Kenya	Site 3	neonate	2014	Klebsiella pneumoniae	ST1800	123753	363	5482039	0	KL109	unknown (KL109)	Typeable	O4	O4	Typeable
65614	SAMN48599304	SRR33636754	NA	KWTRP	Eastern Africa	Kenya	Site 3	neonate	2014	Klebsiella pneumoniae	ST280	132434	279	5545157	1	KL23	K23	Typeable	O1/O2v2	O2afg	Typeable
65830	SAMN48599306	SRR33636752	NA	KWTRP	Eastern Africa	Kenya	Site 3	neonate	2015	Klebsiella pneumoniae	ST17	225585	226	5618832	1	KL122	unknown (KL122)	Typeable	O1/O2v2	O2afg	Typeable
65885	SAMN48599310	SRR33636748	NA	KWTRP	Eastern Africa	Kenya	Site 3	neonate	2015	Klebsiella pneumoniae	ST14	135197	214	5608491	1	KL2	K2	Typeable	O1/O2v1	O1ab	Typeable
65962	SAMN48599313	SRR33636744	NA	KWTRP	Eastern Africa	Kenya	Site 3	neonate	2015	Klebsiella pneumoniae	ST985	187527	167	5469890	1	KL39	K39	Typeable	O1/O2v2	O1ab	Typeable
65931	SAMN48599312	SRR33636746	NA	KWTRP	Eastern Africa	Kenya	Site 3	neonate	2015	Klebsiella pneumoniae	ST6788	142095	279	5613756	1	KL105	unknown (KL105)	Typeable	O3b	O3b	Typeable
66013	SAMN48599314	SRR33636743	NA	KWTRP	Eastern Africa	Kenya	Site 3	neonate	2015	Klebsiella pneumoniae	ST37	184182	241	5434494	0	KL15	K15	Typeable	O4	O4	Typeable
66044	SAMN48599315	SRR33636742	NA	KWTRP	Eastern Africa	Kenya	Site 3	neonate	2015	Klebsiella pneumoniae	ST22	173100	190	5471414	1	KL9	K9	Typeable	O1/O2v2	O2afg	Typeable
66181	SAMN48599316	SRR33636741	NA	KWTRP	Eastern Africa	Kenya	Site 3	neonate	2015	Klebsiella pneumoniae	ST14	161740	179	5525688	1	KL16	K16	Typeable	O1/O2v1	O1ab	Typeable
66470	SAMN48599317	SRR33636740	NA	KWTRP	Eastern Africa	Kenya	Site 3	neonate	2015	Klebsiella pneumoniae	ST1427	138663	253	5506369	1	KL67	K67	Typeable	OL13	O13	Typeable
66673	SAMN48599321	SRR33636736	NA	KWTRP	Eastern Africa	Kenya	Site 3	neonate	2015	Klebsiella pneumoniae	ST1777	167204	203	5458072	1	KL111	unknown (KL111)	Typeable	O3b	O3b	Typeable
66721	SAMN48599320	SRR33636737	NA	KWTRP	Eastern Africa	Kenya	Site 3	neonate	2015	Klebsiella pneumoniae	ST14	173305	194	5587738	1	KL2	K2	Typeable	O1/O2v1	O1ab	Typeable
66722	SAMN48599319	SRR33636738	NA	KWTRP	Eastern Africa	Kenya	Site 3	neonate	2015	Klebsiella pneumoniae	ST482	240887	178	5470151	1	KL18	K18	Typeable	O1/O2v1	O1ab	Typeable
66997	SAMN48599327	SRR33636729	NA	KWTRP	Eastern Africa	Kenya	Site 3	neonate	2015	Klebsiella pneumoniae	ST152	134849	305	5288043	0	KL163	unknown (KL163)	Typeable	O1/O2v1	O1ab	Typeable
67202	SAMN48599328	SRR33636664	NA	KWTRP	Eastern Africa	Kenya	Site 3	neonate	2016	Klebsiella pneumoniae	ST607	174499	223	5544659	1	KL25	K25	Typeable	O1/O2v1	O1ab	Typeable
67403	SAMN48599333	SRR33636658	NA	KWTRP	Eastern Africa	Kenya	Site 3	neonate	2016	Klebsiella pneumoniae	ST3140	98532	281	5337680	0	KL141	unknown (KL141)	Typeable	O4	O4	Typeable
67467	SAMN48599334	SRR33636657	NA	KWTRP	Eastern Africa	Kenya	Site 3	neonate	2016	Klebsiella pneumoniae	ST607	174448	214	5556433	1	KL25	K25	Typeable	O1/O2v1	O1ab	Typeable
67469	SAMN48599332	SRR33636660	NA	KWTRP	Eastern Africa	Kenya	Site 3	neonate	2016	Klebsiella pneumoniae	ST1401	147294	340	5589012	1	KL49	Capsule null	Typeable	OL13	O13	Typeable
67470	SAMN48599336	SRR33636655	NA	KWTRP	Eastern Africa	Kenya	Site 3	neonate	2016	Klebsiella pneumoniae	ST372	230282	155	5637209	0	KL43	K43	Typeable	O1/O2v1	O2a	Typeable
67713	SAMN48599341	SRR33636650	NA	KWTRP	Eastern Africa	Kenya	Site 3	neonate	2016	Klebsiella pneumoniae	ST716	119253	276	5394288	1	KL110	unknown (KL110)	Typeable	O1/O2v1	O2a	Typeable
67814	SAMN48599343	SRR33636647	NA	KWTRP	Eastern Africa	Kenya	Site 3	neonate	2016	Klebsiella pneumoniae	ST307	461283	237	6055656	1	KL102	unknown (KL102)	Typeable	O1/O2v2	O2afg	Typeable
67865	SAMN48599348	SRR33636642	NA	KWTRP	Eastern Africa	Kenya	Site 3	neonate	2016	Klebsiella pneumoniae	ST101	409955	103	5378873	1	KL2	K2	Typeable	O1/O2v2	O1ab	Typeable
68009	SAMN48599349	SRR33636641	NA	KWTRP	Eastern Africa	Kenya	Site 3	neonate	2016	Klebsiella pneumoniae	ST1540	369677	114	5308465	0	KL122	unknown (KL122)	Typeable	O1/O2v2	O2afg	Typeable
68745	SAMN48599350	SRR33636640	NA	KWTRP	Eastern Africa	Kenya	Site 3	neonate	2016	Klebsiella pneumoniae	ST1296	591206	125	5427676	1	KL105	unknown (KL105)	Typeable	O3b	O3b	Typeable
68879	SAMN48599351	SRR33636639	NA	KWTRP	Eastern Africa	Kenya	Site 3	neonate	2016	Klebsiella pneumoniae	ST1958	572532	142	5395641	0	KL110	unknown (KL110)	Typeable	O1/O2v1	O2a	Typeable
70650	SAMN48599357	SRR33636813	NA	KWTRP	Eastern Africa	Kenya	Site 3	neonate	2016	Klebsiella pneumoniae	ST313	162889	178	5556994	0	KL180	unknown (KL180)	Untypeable	O1/O2v3	O2a	Typeable
70875	SAMN48599358	SRR33636812	NA	KWTRP	Eastern Africa	Kenya	Site 3	neonate	2017	Klebsiella pneumoniae	ST25	368462	125	5713174	1	KL2	K2	Typeable	O1/O2v2	O1ab	Typeable
71359	SAMN48599359	SRR33636811	NA	KWTRP	Eastern Africa	Kenya	Site 3	neonate	2017	Klebsiella pneumoniae	ST628	726014	85	5415113	0	KL123	unknown (KL123)	Typeable	O3b	O3b	Typeable
75028	SAMN48599362	SRR33636808	NA	KWTRP	Eastern Africa	Kenya	Site 3	neonate	2017	Klebsiella pneumoniae	ST37	129803	417	5435474	1	KL15	K15	Typeable	O4	O4	Typeable
77559	SAMN48599363	SRR33636806	NA	KWTRP	Eastern Africa	Kenya	Site 3	neonate	2017	Klebsiella pneumoniae	ST3247	43364	703	5676013	1	KL102	unknown (KL102)	Typeable	O1/O2v2	O2afg	Typeable
78028	SAMN48599371	SRR33636798	NA	KWTRP	Eastern Africa	Kenya	Site 3	neonate	2018	Klebsiella pneumoniae	ST6777	845989	91	5264735	1	KL28	K28	Typeable	O1/O2v2	O2afg	Typeable
82187	SAMN48599377	SRR33636791	NA	KWTRP	Eastern Africa	Kenya	Site 3	neonate	2018	Klebsiella pneumoniae	ST105	243986	129	5269623	0	KL102	unknown (KL102)	Typeable	O1/O2v2	O2afg	Typeable
84249	SAMN48599379	SRR33636788	NA	KWTRP	Eastern Africa	Kenya	Site 3	neonate	2018	Klebsiella pneumoniae	ST491	179587	272	5284480	0	KL118	unknown (KL118)	Typeable	OL13	O13	Typeable
84587	SAMN48599378	SRR33636790	NA	KWTRP	Eastern Africa	Kenya	Site 3	neonate	2018	Klebsiella pneumoniae	ST336	126949	212	5637631	1	KL25	K25	Typeable	O5	O5	Typeable
84816	SAMN48599381	SRR33636727	NA	KWTRP	Eastern Africa	Kenya	Site 3	neonate	2018	Klebsiella pneumoniae	ST1786	27971	447	5421438	1	KL38	K38	Typeable	O3b	O3b	Typeable
84817	SAMN48599382	SRR33636726	NA	KWTRP	Eastern Africa	Kenya	Site 3	neonate	2018	Klebsiella pneumoniae	ST17	46917	400	5446383	1	KL25	K25	Typeable	O5	O5	Typeable
87339	SAMN48599396	SRR33636710	NA	KWTRP	Eastern Africa	Kenya	Site 3	neonate	2018	Klebsiella pneumoniae	ST48	31490	465	5519738	1	KL62	K62	Typeable	O1/O2v1	O1ab	Typeable
88197	SAMN48599397	SRR33636709	NA	KWTRP	Eastern Africa	Kenya	Site 3	neonate	2018	Klebsiella pneumoniae	ST2800	160464	355	5693576	1	KL47	K47	Typeable	O1/O2v1	O1ab	Typeable
89999	SAMN48599398	SRR33636708	NA	KWTRP	Eastern Africa	Kenya	Site 3	neonate	2018	Klebsiella pneumoniae	ST48	349065	152	5529167	1	KL62	K62	Typeable	O1/O2v1	O1ab	Typeable
92044	SAMN48599399	SRR33636707	NA	KWTRP	Eastern Africa	Kenya	Site 3	neonate	2018	Klebsiella pneumoniae	ST11	203520	215	5645405	1	KL15	K15	Typeable	O4	O4	Typeable
92868	SAMN48599401	SRR33636705	NA	KWTRP	Eastern Africa	Kenya	Site 3	neonate	2018	Klebsiella pneumoniae	ST413	209904	159	5542294	1	KL112	unknown (KL112)	Typeable	O1/O2v2	O1ab	Typeable
96134	SAMN48599403	SRR33636702	NA	KWTRP	Eastern Africa	Kenya	Site 3	neonate	2019	Klebsiella pneumoniae	ST18	149352	246	5400410	0	KL23	K23	Typeable	O1/O2v2	O2afg	Typeable
111011	SAMN48599442	SRR33636570	NeoBAC_1	NeoBAC	Eastern Africa	Kenya	Site 4	neonate	2021	Klebsiella pneumoniae	ST2632	251451	168	5641571	1	KL122	unknown (KL122)	Typeable	O1/O2v2	O1ab	Typeable
111313	SAMN48599443	SRR33636568	NeoBAC_1	NeoBAC	Eastern Africa	Kenya	Site 4	neonate	2021	Klebsiella pneumoniae	ST2632	219906	182	5645769	1	KL122	unknown (KL122)	Typeable	O1/O2v2	O1ab	Typeable
111825	SAMN48599445	SRR33636566	NeoBAC_2	NeoBAC	Eastern Africa	Kenya	Site 4	neonate	2021	Klebsiella pneumoniae	ST14	350189	100	5668683	1	KL2	K2	Typeable	O1/O2v1	O1ab	Typeable
111827	SAMN48599446	SRR33636565	NeoBAC_2	NeoBAC	Eastern Africa	Kenya	Site 4	neonate	2021	Klebsiella pneumoniae	ST14	350189	94	5668520	1	KL2	K2	Typeable	O1/O2v1	O1ab	Typeable
111837	SAMN48599447	SRR33636564	NeoBAC_2	NeoBAC	Eastern Africa	Kenya	Site 4	neonate	2021	Klebsiella pneumoniae	ST14	365065	97	5668841	1	KL2	K2	Typeable	O1/O2v1	O1ab	Typeable
111838	SAMN48599448	SRR33636563	NeoBAC_2	NeoBAC	Eastern Africa	Kenya	Site 4	neonate	2021	Klebsiella pneumoniae	ST14	350189	99	5668370	1	KL2	K2	Typeable	O1/O2v1	O1ab	Typeable
111839	SAMN48599449	SRR33636562	NeoBAC_2	NeoBAC	Eastern Africa	Kenya	Site 4	neonate	2021	Klebsiella pneumoniae	ST14	350189	91	5667871	1	KL2	K2	Typeable	O1/O2v1	O1ab	Typeable
111841	SAMN48599450	SRR33636561	NeoBAC_2	NeoBAC	Eastern Africa	Kenya	Site 4	neonate	2021	Klebsiella pneumoniae	ST14	371394	86	5667979	1	KL2	K2	Typeable	O1/O2v1	O1ab	Typeable
111850	SAMN48599452	SRR33636559	NeoBAC_2	NeoBAC	Eastern Africa	Kenya	Site 4	neonate	2021	Klebsiella pneumoniae	ST14	364779	95	5668233	1	KL2	K2	Typeable	O1/O2v1	O1ab	Typeable
111865	SAMN48599451	SRR33636560	NeoBAC_2	NeoBAC	Eastern Africa	Kenya	Site 4	neonate	2021	Klebsiella pneumoniae	ST14	370284	93	5668469	1	KL2	K2	Typeable	O1/O2v1	O1ab	Typeable
112035	SAMN48599454	SRR33636555	NeoBAC_2	NeoBAC	Eastern Africa	Kenya	Site 4	neonate	2021	Klebsiella pneumoniae	ST14	369847	98	5665429	1	KL2	K2	Typeable	O1/O2v1	O1ab	Typeable
112070	SAMN48599455	SRR33636554	NeoBAC_2	NeoBAC	Eastern Africa	Kenya	Site 4	neonate	2021	Klebsiella pneumoniae	ST14	350189	97	5668371	1	KL2	K2	Typeable	O1/O2v1	O1ab	Typeable
112271	SAMN48599461	SRR33636548	NeoBAC_2	NeoBAC	Eastern Africa	Kenya	Site 4	neonate	2021	Klebsiella pneumoniae	ST14	350189	97	5668543	1	KL2	K2	Typeable	O1/O2v1	O1ab	Typeable
112289	SAMN48599462	SRR33636547	NeoBAC_2	NeoBAC	Eastern Africa	Kenya	Site 4	neonate	2021	Klebsiella pneumoniae	ST14	350189	91	5668664	1	KL2	K2	Typeable	O1/O2v1	O1ab	Typeable
113415	SAMN48599470	SRR33636780	NeoBAC_4	NeoBAC	Eastern Africa	Kenya	Site 4	neonate	2021	Klebsiella pneumoniae	ST6775	260997	206	5829175	1	KL157	unknown (KL157)	Typeable	O1/O2v1	O2a	Typeable
113447	SAMN48599472	SRR33636778	NeoBAC_4	NeoBAC	Eastern Africa	Kenya	Site 4	neonate	2022	Klebsiella pneumoniae	ST6775	266905	140	5668796	1	KL157	unknown (KL157)	Typeable	O1/O2v1	O2a	Typeable
113452	SAMN48599473	SRR33636776	NeoBAC_4	NeoBAC	Eastern Africa	Kenya	Site 4	neonate	2022	Klebsiella pneumoniae	ST6775	260853	222	5823281	0	KL157	unknown (KL157)	Typeable	O1/O2v1	O2a	Typeable
113456	SAMN48599474	SRR33636775	NeoBAC_4	NeoBAC	Eastern Africa	Kenya	Site 4	neonate	2022	Klebsiella pneumoniae	ST6775	103206	487	5787564	1	KL157	unknown (KL157)	Typeable	O1/O2v1	O2a	Typeable
113458	SAMN48599477	SRR33636772	NeoBAC_4	NeoBAC	Eastern Africa	Kenya	Site 4	neonate	2022	Klebsiella pneumoniae	ST6775	231623	162	5670604	1	KL157	unknown (KL157)	Typeable	O1/O2v1	O2a	Typeable
113459	SAMN48599475	SRR33636774	NeoBAC_4	NeoBAC	Eastern Africa	Kenya	Site 4	neonate	2022	Klebsiella pneumoniae	ST6775	266781	151	5670118	1	KL157	unknown (KL157)	Typeable	O1/O2v1	O2a	Typeable
113474	SAMN48599476	SRR33636773	NeoBAC_4	NeoBAC	Eastern Africa	Kenya	Site 4	neonate	2022	Klebsiella pneumoniae	ST6775	266781	149	5636523	1	KL157	unknown (KL157)	Typeable	O1/O2v1	O2a	Typeable
113528	SAMN48599481	SRR33636768	NeoBAC_4	NeoBAC	Eastern Africa	Kenya	Site 4	neonate	2022	Klebsiella pneumoniae	ST6775	342253	110	5404309	0	KL157	unknown (KL157)	Typeable	O1/O2v1	O2a	Typeable
113529	SAMN48599478	SRR33636771	NeoBAC_4	NeoBAC	Eastern Africa	Kenya	Site 4	neonate	2022	Klebsiella pneumoniae	ST6775	260997	217	5831215	1	KL157	unknown (KL157)	Typeable	O1/O2v1	O2a	Typeable
113530	SAMN48599482	SRR33636767	NeoBAC_4	NeoBAC	Eastern Africa	Kenya	Site 4	neonate	2022	Klebsiella pneumoniae	ST6775	260997	209	5830340	1	KL157	unknown (KL157)	Typeable	O1/O2v1	O2a	Typeable
113533	SAMN48599484	SRR33636764	NeoBAC_4	NeoBAC	Eastern Africa	Kenya	Site 4	neonate	2022	Klebsiella pneumoniae	ST6775	266905	156	5670707	1	KL157	unknown (KL157)	Typeable	O1/O2v1	O2a	Typeable
113534	SAMN48599480	SRR33636769	NeoBAC_4	NeoBAC	Eastern Africa	Kenya	Site 4	neonate	2022	Klebsiella pneumoniae	ST6775	260637	219	5824143	1	KL157	unknown (KL157)	Typeable	O1/O2v1	O2a	Typeable
113535	SAMN48599479	SRR33636770	NeoBAC_4	NeoBAC	Eastern Africa	Kenya	Site 4	neonate	2022	Klebsiella pneumoniae	ST6775	260997	154	5671061	1	KL157	unknown (KL157)	Typeable	O1/O2v1	O2a	Typeable
113538	SAMN48599486	SRR33636762	NeoBAC_4	NeoBAC	Eastern Africa	Kenya	Site 4	neonate	2022	Klebsiella pneumoniae	ST6775	260997	167	5670817	1	KL157	unknown (KL157)	Typeable	O1/O2v1	O2a	Typeable
113557	SAMN48599485	SRR33636763	NeoBAC_4	NeoBAC	Eastern Africa	Kenya	Site 4	neonate	2022	Klebsiella pneumoniae	ST6775	246746	210	5831869	1	KL157	unknown (KL157)	Typeable	O1/O2v1	O2a	Typeable
113558	SAMN48599487	SRR33636761	NeoBAC_4	NeoBAC	Eastern Africa	Kenya	Site 4	neonate	2022	Klebsiella pneumoniae	ST6775	302508	145	5669081	1	KL157	unknown (KL157)	Typeable	O1/O2v1	O2a	Typeable
113559	SAMN48599489	SRR33636695	NeoBAC_4	NeoBAC	Eastern Africa	Kenya	Site 4	neonate	2022	Klebsiella pneumoniae	ST6775	302531	158	5670564	1	KL157	unknown (KL157)	Typeable	O1/O2v1	O2a	Typeable
113573	SAMN48599488	SRR33636697	NeoBAC_4	NeoBAC	Eastern Africa	Kenya	Site 4	neonate	2022	Klebsiella pneumoniae	ST6775	275737	151	5669881	1	KL157	unknown (KL157)	Typeable	O1/O2v1	O2a	Typeable
113574	SAMN48599483	SRR33636765	NeoBAC_4	NeoBAC	Eastern Africa	Kenya	Site 4	neonate	2022	Klebsiella pneumoniae	ST6775	322873	160	5670958	1	KL157	unknown (KL157)	Typeable	O1/O2v1	O2a	Typeable
113579	SAMN48599490	SRR33636694	NeoBAC_4	NeoBAC	Eastern Africa	Kenya	Site 4	neonate	2022	Klebsiella pneumoniae	ST6775	260997	158	5671244	1	KL157	unknown (KL157)	Typeable	O1/O2v1	O2a	Typeable
113617	SAMN48599492	SRR33636692	NeoBAC_4	NeoBAC	Eastern Africa	Kenya	Site 4	neonate	2022	Klebsiella pneumoniae	ST6775	260853	207	5826352	1	KL157	unknown (KL157)	Typeable	O1/O2v1	O2a	Typeable
113680	SAMN48599493	SRR33636690	NeoBAC_4	NeoBAC	Eastern Africa	Kenya	Site 4	neonate	2022	Klebsiella pneumoniae	ST6775	260853	154	5669907	1	KL157	unknown (KL157)	Typeable	O1/O2v1	O2a	Typeable
113682	SAMN48599491	SRR33636693	NeoBAC_4	NeoBAC	Eastern Africa	Kenya	Site 4	neonate	2022	Klebsiella pneumoniae	ST6775	328026	224	5831387	1	KL157	unknown (KL157)	Typeable	O1/O2v1	O2a	Typeable
113691	SAMN48599495	SRR33636688	NeoBAC_4	NeoBAC	Eastern Africa	Kenya	Site 4	neonate	2022	Klebsiella pneumoniae	ST6775	275739	166	5816516	1	KL157	Capsule null	Typeable	O1/O2v1	O2a	Typeable
113697	SAMN48599494	SRR33636689	NeoBAC_4	NeoBAC	Eastern Africa	Kenya	Site 4	neonate	2022	Klebsiella pneumoniae	ST6775	155773	375	5713613	1	KL157	unknown (KL157)	Typeable	O1/O2v1	O2a	Typeable
113698	SAMN48599496	SRR33636687	NeoBAC_4	NeoBAC	Eastern Africa	Kenya	Site 4	neonate	2022	Klebsiella pneumoniae	ST6775	152188	338	5681416	1	KL157	unknown (KL157)	Typeable	O1/O2v1	O2a	Typeable
113751	SAMN48599498	SRR33636685	NeoBAC_4	NeoBAC	Eastern Africa	Kenya	Site 4	neonate	2022	Klebsiella pneumoniae	ST6775	146279	317	5677574	1	KL157	unknown (KL157)	Typeable	O1/O2v1	O2a	Typeable
113752	SAMN48599499	SRR33636684	NeoBAC_4	NeoBAC	Eastern Africa	Kenya	Site 4	neonate	2022	Klebsiella pneumoniae	ST6775	183855	285	5582873	0	KL157	unknown (KL157)	Typeable	O1/O2v1	O2a	Typeable
113753	SAMN48599497	SRR33636686	NeoBAC_4	NeoBAC	Eastern Africa	Kenya	Site 4	neonate	2022	Klebsiella pneumoniae	ST6775	152289	309	5680426	1	KL157	unknown (KL157)	Typeable	O1/O2v1	O2a	Typeable
111857	SAMN48599453	SRR33636556	NA	NeoBAC	Eastern Africa	Kenya	Site 4	neonate	2021	Klebsiella pneumoniae	ST14	41637	477	5668112	1	KL2	K2	Typeable	O1/O2v1	O1ab	Typeable
112216	SAMN48599460	SRR33636549	NA	NeoBAC	Eastern Africa	Kenya	Site 4	neonate	2021	Klebsiella pneumoniae	ST48	382900	94	5393084	1	KL62	K62	Typeable	O1/O2v1	O1ab	Typeable
113295	SAMN48599468	SRR33636782	NA	NeoBAC	Eastern Africa	Kenya	Site 4	neonate	2021	Klebsiella pneumoniae	ST48	382900	105	5393775	1	KL62	K62	Typeable	O1/O2v1	O1ab	Typeable
112502	SAMN48599466	SRR33636784	NeoBAC_3	NeoBAC	Eastern Africa	Kenya	Site 5	neonate	2021	Klebsiella pneumoniae	ST39	213412	107	5470301	1	KL23	K23	Typeable	O1/O2v2	O1ab	Typeable
112529	SAMN48599465	SRR33636785	NeoBAC_3	NeoBAC	Eastern Africa	Kenya	Site 5	neonate	2021	Klebsiella pneumoniae	ST39	207676	130	5708816	1	KL23	K23	Typeable	O1/O2v2	O1ab	Typeable
117566	SAMN48599511	SRR33636671	NeoBAC_5	NeoBAC	Eastern Africa	Kenya	Site 5	neonate	2022	Klebsiella pneumoniae	ST14	170475	195	5596811	1	KL2	K2	Typeable	O1/O2v1	O1ab	Typeable
117570	SAMN48599510	SRR33636672	NeoBAC_5	NeoBAC	Eastern Africa	Kenya	Site 5	neonate	2022	Klebsiella pneumoniae	ST14	45437	316	5604647	1	KL2	K2	Typeable	O1/O2v1	O1ab	Typeable
117578	SAMN48599515	SRR33636666	NeoBAC_5	NeoBAC	Eastern Africa	Kenya	Site 5	neonate	2022	Klebsiella pneumoniae	ST14	166037	198	5592756	1	KL2	K2	Typeable	O1/O2v1	O1ab	Typeable
117581	SAMN48599513	SRR33636668	NeoBAC_5	NeoBAC	Eastern Africa	Kenya	Site 5	neonate	2022	Klebsiella pneumoniae	ST14	277468	230	5619216	1	KL2	K2	Typeable	O1/O2v1	O1ab	Typeable
117590	SAMN48599512	SRR33636670	NeoBAC_5	NeoBAC	Eastern Africa	Kenya	Site 5	neonate	2022	Klebsiella pneumoniae	ST14	158542	186	5594401	1	KL2	K2	Typeable	O1/O2v1	O1ab	Typeable
117662	SAMN48599518	SRR33636605	NeoBAC_5	NeoBAC	Eastern Africa	Kenya	Site 5	neonate	2022	Klebsiella pneumoniae	ST14	20182	605	5592099	1	KL2	K2	Typeable	O1/O2v1	O1ab	Typeable
117664	SAMN48599517	SRR33636606	NeoBAC_5	NeoBAC	Eastern Africa	Kenya	Site 5	neonate	2022	Klebsiella pneumoniae	ST14	69268	278	5609874	1	KL2	K2	Typeable	O1/O2v1	O1ab	Typeable
117666	SAMN48599516	SRR33636665	NeoBAC_5	NeoBAC	Eastern Africa	Kenya	Site 5	neonate	2022	Klebsiella pneumoniae	ST14	198417	186	5591821	1	KL2	K2	Typeable	O1/O2v1	O1ab	Typeable
117768	SAMN48599520	SRR33636603	NeoBAC_5	NeoBAC	Eastern Africa	Kenya	Site 5	neonate	2022	Klebsiella pneumoniae	ST14	191536	302	5647167	1	KL2	K2	Typeable	O1/O2v1	O1ab	Typeable
117942	SAMN48599523	SRR33636599	NeoBAC_5	NeoBAC	Eastern Africa	Kenya	Site 5	neonate	2022	Klebsiella pneumoniae	ST14	211240	126	5600374	1	KL2	K2	Typeable	O1/O2v1	O1ab	Typeable
117971	SAMN48599524	SRR33636598	NeoBAC_5	NeoBAC	Eastern Africa	Kenya	Site 5	neonate	2022	Klebsiella pneumoniae	ST14	141273	201	5590701	1	KL2	K2	Typeable	O1/O2v1	O1ab	Typeable
112309	SAMN48599463	SRR33636787	NA	NeoBAC	Eastern Africa	Kenya	Site 5	neonate	2021	Klebsiella pneumoniae	ST39	207778	137	5708672	1	KL23	K23	Typeable	O1/O2v2	O1ab	Typeable
113225	SAMN48599467	SRR33636783	NA	NeoBAC	Eastern Africa	Kenya	Site 5	neonate	2021	Klebsiella pneumoniae	ST39	207778	120	5572914	1	KL23	K23	Typeable	O1/O2v2	O1ab	Typeable
114426	SAMN48599503	SRR33636679	NA	NeoBAC	Eastern Africa	Kenya	Site 5	neonate	2022	Klebsiella pneumoniae	ST14	280172	116	5601674	1	KL2	K2	Typeable	O1/O2v1	O1ab	Typeable
114427	SAMN48599502	SRR33636681	NA	NeoBAC	Eastern Africa	Kenya	Site 5	neonate	2022	Klebsiella pneumoniae	ST48	265823	212	5589903	2	KL62	K62	Typeable	O1/O2v1	O1ab	Typeable
117119	SAMN48599508	SRR33636674	NA	NeoBAC	Eastern Africa	Kenya	Site 5	neonate	2022	Klebsiella pneumoniae	ST14	174193	117	5599031	1	KL2	K2	Typeable	O1/O2v1	O1ab	Typeable
117577	SAMN48599514	SRR33636667	NA	NeoBAC	Eastern Africa	Kenya	Site 5	neonate	2022	Klebsiella pneumoniae	ST14	16107	726	5587041	1	KL2	K2	Typeable	O1/O2v1	O1ab	Typeable
117779	SAMN48599521	SRR33636602	NA	NeoBAC	Eastern Africa	Kenya	Site 5	neonate	2022	Klebsiella pneumoniae	ST14	280168	100	5597810	1	KL2	K2	Typeable	O1/O2v1	O1ab	Typeable
FF36_11-0008-00	SAMN48972386	SRR33931880	MBIRA_9	MBIRA	Eastern Africa	Malawi	Site 6A	neonate	2020	Klebsiella pneumoniae	ST45	68084	171	5590909	1	KL10	K10	Typeable	O1/O2v1	O2a	Typeable
FF36_11-0007-00	SAMN48972385	SRR33931881	MBIRA_9	MBIRA	Eastern Africa	Malawi	Site 6A	neonate	2020	Klebsiella pneumoniae	ST45	30356	297	5545499	1	KL10	K10	Typeable	O1/O2v1	O2a	Typeable
FF36_11-0018-00	SAMN48972391	SRR33931875	MBIRA_10	MBIRA	Eastern Africa	Malawi	Site 6A	neonate	2021	Klebsiella pneumoniae	ST39	78819	131	5518796	1	KL62	K62	Typeable	O1/O2v2	O1ab	Typeable
FF36_11-0019-00	SAMN48972392	SRR33931874	MBIRA_10	MBIRA	Eastern Africa	Malawi	Site 6A	neonate	2021	Klebsiella pneumoniae	ST39	91317	128	5521219	1	KL62	K62	Typeable	O1/O2v2	O1ab	Typeable
FF36_11-0092-00	SAMN48972431	SRR33932048	MBIRA_11	MBIRA	Eastern Africa	Malawi	Site 6A	neonate	2021	Klebsiella pneumoniae	ST39	99295	141	5470238	1	KL62	K62	Typeable	O1/O2v2	O1ab	Typeable
FF36_11-0099-00	SAMN48972437	SRR33932041	MBIRA_11	MBIRA	Eastern Africa	Malawi	Site 6A	neonate	2021	Klebsiella pneumoniae	ST39	86239	162	5470321	1	KL62	K62	Typeable	O1/O2v2	O1ab	Typeable
FF36_11-0119-00	SAMN48972451	SRR33931856	MBIRA_12	MBIRA	Eastern Africa	Malawi	Site 6A	neonate	2021	Klebsiella pneumoniae	ST25	49932	230	5518200	1	KL2	K2	Typeable	O1/O2v2	O1ab	Typeable
FF36_11-0120-00	SAMN48972452	SRR33931855	MBIRA_12	MBIRA	Eastern Africa	Malawi	Site 6A	neonate	2021	Klebsiella pneumoniae	ST25	78963	183	5612865	1	KL2	K2	Typeable	O1/O2v2	O1ab	Typeable
FF36_11-0009-00	SAMN48972387	SRR33931879	NA	MBIRA	Eastern Africa	Malawi	Site 6A	neonate	2020	Klebsiella pneumoniae	ST307	78387	117	5484932	1	KL102	unknown (KL102)	Typeable	O1/O2v2	O2afg	Typeable
FF36_11-0021-00	SAMN48972393	SRR33931873	NA	MBIRA	Eastern Africa	Malawi	Site 6A	neonate	2021	Klebsiella pneumoniae	ST45	87490	146	5598504	1	KL10	K10	Typeable	O1/O2v1	O2a	Typeable
FF36_11-0030-00	SAMN48972395	SRR33931870	NA	MBIRA	Eastern Africa	Malawi	Site 6A	neonate	2021	Klebsiella pneumoniae	ST39	78813	154	5464469	1	KL62	K62	Typeable	O1/O2v2	O1ab	Typeable
FF36_11-0056-00	SAMN48972409	SRR33931704	NA	MBIRA	Eastern Africa	Malawi	Site 6A	neonate	2021	Klebsiella pneumoniae	ST73	89417	145	5458262	1	KL25	K25	Typeable	O1/O2v1	O1ab	Typeable
FF36_11-0088-00	SAMN48972427	SRR33932052	NA	MBIRA	Eastern Africa	Malawi	Site 6A	neonate	2021	Klebsiella pneumoniae	ST323	64484	158	5394483	1	KL21	K21	Typeable	O3b	O3b	Typeable
FF36_11-0089-00	SAMN48972428	SRR33932051	NA	MBIRA	Eastern Africa	Malawi	Site 6A	neonate	2021	Klebsiella pneumoniae	ST391	26244	464	5762967	1	KL30	K30	Typeable	O1/O2v2	O1ab	Typeable
FF36_11-0103-00	SAMN48972440	SRR33932038	NA	MBIRA	Eastern Africa	Malawi	Site 6A	neonate	2021	Klebsiella pneumoniae	ST39	53083	192	5405177	1	KL62	K62	Typeable	O1/O2v2	O1ab	Typeable
FF36_11-0109-00	SAMN48972444	SRR33931863	NA	MBIRA	Eastern Africa	Malawi	Site 6A	neonate	2021	Klebsiella pneumoniae	ST17	73878	171	5534300	1	KL25	K25	Typeable	O5	O5	Typeable
FF36_11-0113-00	SAMN48972446	SRR33931861	NA	MBIRA	Eastern Africa	Malawi	Site 6A	neonate	2021	Klebsiella pneumoniae	ST292	70443	602	6177673	0	KL51	K51	Typeable	O3b	O3b	Typeable
FF36_11-0114-00-A	SAMN48972447	SRR33931860	NA	MBIRA	Eastern Africa	Malawi	Site 6A	neonate	2021	Klebsiella pneumoniae	ST985	122217	92	5514662	1	KL39	K39	Typeable	O1/O2v2	O1ab	Typeable
FF36_11-0117-00	SAMN48972450	SRR33931857	NA	MBIRA	Eastern Africa	Malawi	Site 6A	neonate	2021	Klebsiella pneumoniae	ST39	74862	147	5492013	1	KL62	K62	Typeable	O1/O2v2	O1ab	Typeable
FF36_11-0121-00	SAMN48972453	SRR33931854	NA	MBIRA	Eastern Africa	Malawi	Site 6A	neonate	2021	Klebsiella pneumoniae	ST261	101100	123	5491728	1	KL38	K38	Typeable	O1/O2v2	O2afg	Typeable
FF36_11-0136-00	SAMN48972465	SRR33932226	NA	MBIRA	Eastern Africa	Malawi	Site 6A	neonate	2021	Klebsiella pneumoniae	ST73	47621	186	5434889	1	KL25	K25	Typeable	O1/O2v1	O1ab	Typeable
FF36_11-0137-00	SAMN48972466	SRR33932225	NA	MBIRA	Eastern Africa	Malawi	Site 6A	neonate	2021	Klebsiella pneumoniae	ST29	77587	146	5521283	1	KL19	K19	Typeable	O1/O2v2	O1ab	Typeable
FF36_11-0140-00	SAMN48972469	SRR33932222	NA	MBIRA	Eastern Africa	Malawi	Site 6A	neonate	2021	Klebsiella pneumoniae	ST13	44069	256	5632065	2	KL122	unknown (KL122)	Typeable	O1/O2v2	O1ab	Typeable
FF36_11-0154-00	SAMN48972478	SRR33932212	NA	MBIRA	Eastern Africa	Malawi	Site 6A	neonate	2021	Klebsiella pneumoniae	ST25	88341	147	5542213	1	KL2	K2	Typeable	O1/O2v2	O1ab	Typeable
FF36_11-0157-00	SAMN48972479	SRR33932211	NA	MBIRA	Eastern Africa	Malawi	Site 6A	neonate	2021	Klebsiella pneumoniae	ST268	89535	137	5481896	1	KL20	K20	Typeable	O1/O2v1	O2a	Typeable
FF36_11-0166-00	SAMN48972487	SRR33932034	NA	MBIRA	Eastern Africa	Malawi	Site 6A	neonate	2021	Klebsiella pneumoniae	ST17	104311	89	5293834	0	KL122	unknown (KL122)	Typeable	O1/O2v2	O2afg	Typeable
FF36_11-0171-00	SAMN48972491	SRR33932030	NA	MBIRA	Eastern Africa	Malawi	Site 6A	neonate	2021	Klebsiella pneumoniae	ST25	75864	145	5575617	1	KL2	K2	Typeable	O1/O2v2	O1ab	Typeable
22072_1#101	ERS1530960	ERR2497242	MLW_1	MLW	Eastern Africa	Malawi	Site 6B	neonate	2014	Klebsiella pneumoniae	ST372	335838	47	5546062	1	KL43	K43	Typeable	O1/O2v1	O2a	Typeable
22072_1#102	ERS1530961	ERR2497243	MLW_1	MLW	Eastern Africa	Malawi	Site 6B	neonate	2014	Klebsiella pneumoniae	ST372	341694	51	5546896	1	KL43	K43	Typeable	O1/O2v1	O2a	Typeable
22072_1#167	ERS1531043	ERR2497308	MLW_1	MLW	Eastern Africa	Malawi	Site 6B	neonate	2014	Klebsiella pneumoniae	ST372	453552	47	5548176	1	KL43	K43	Typeable	O1/O2v1	O2a	Typeable
22072_1#99	ERS1530957	ERR2497240	MLW_1	MLW	Eastern Africa	Malawi	Site 6B	neonate	2014	Klebsiella pneumoniae	ST372	368947	46	5546406	1	KL43	K43	Typeable	O1/O2v1	O2a	Typeable
42139_1#41	ERS7985919	ERR12059337	MLW_1	MLW	Eastern Africa	Malawi	Site 6B	neonate	2014	Klebsiella pneumoniae	ST372	369942	46	5551395	1	KL43	K43	Typeable	O1/O2v1	O2a	Typeable
22072_1#103	ERS1530962	ERR2497244	MLW_2	MLW	Eastern Africa	Malawi	Site 6B	neonate	2014	Klebsiella pneumoniae	ST340	209486	70	5588876	1	KL15	K15	Typeable	O4	O4	Typeable
22072_1#105	ERS1530964	ERR2497246	MLW_2	MLW	Eastern Africa	Malawi	Site 6B	neonate	2014	Klebsiella pneumoniae	ST340	209643	70	5593787	1	KL15	K15	Typeable	O4	O4	Typeable
22072_1#107	ERS1530966	ERR2497248	MLW_2	MLW	Eastern Africa	Malawi	Site 6B	neonate	2014	Klebsiella pneumoniae	ST340	270618	70	5595058	1	KL15	K15	Typeable	O4	O4	Typeable
22072_1#110	ERS1530969	ERR2497251	MLW_2	MLW	Eastern Africa	Malawi	Site 6B	neonate	2014	Klebsiella pneumoniae	ST340	244288	112	5626094	1	KL15	K15	Typeable	O4	O4	Typeable
22072_1#111	ERS1530970	ERR2497252	MLW_2	MLW	Eastern Africa	Malawi	Site 6B	neonate	2014	Klebsiella pneumoniae	ST340	244140	69	5588916	1	KL15	K15	Typeable	O4	O4	Typeable
22072_1#112	ERS1530971	ERR2497253	MLW_2	MLW	Eastern Africa	Malawi	Site 6B	neonate	2014	Klebsiella pneumoniae	ST340	270003	70	5587477	1	KL15	K15	Typeable	O4	O4	Typeable
22072_1#114	ERS1530973	ERR2497255	MLW_2	MLW	Eastern Africa	Malawi	Site 6B	neonate	2014	Klebsiella pneumoniae	ST340	269550	67	5589426	1	KL15	K15	Typeable	O4	O4	Typeable
22072_1#119	ERS1530978	ERR2497260	MLW_3	MLW	Eastern Africa	Malawi	Site 6B	neonate	2014	Klebsiella pneumoniae	ST340	241052	70	5587834	1	KL15	K15	Typeable	O4	O4	Typeable
22072_1#120	ERS1530980	ERR2497261	MLW_3	MLW	Eastern Africa	Malawi	Site 6B	neonate	2014	Klebsiella pneumoniae	ST340	209502	78	5590023	1	KL15	K15	Typeable	O4	O4	Typeable
22072_1#121	ERS1530981	ERR2497262	MLW_3	MLW	Eastern Africa	Malawi	Site 6B	neonate	2014	Klebsiella pneumoniae	ST340	241169	70	5587888	1	KL15	K15	Typeable	O4	O4	Typeable
22072_1#122	ERS1530982	ERR2497263	MLW_3	MLW	Eastern Africa	Malawi	Site 6B	neonate	2014	Klebsiella pneumoniae	ST340	270124	68	5592177	1	KL15	K15	Typeable	O4	O4	Typeable
22072_1#123	ERS1530983	ERR2497264	MLW_3	MLW	Eastern Africa	Malawi	Site 6B	neonate	2014	Klebsiella pneumoniae	ST340	270426	70	5629033	1	KL15	K15	Typeable	O4	O4	Typeable
22072_1#125	ERS1530985	ERR2497266	MLW_3	MLW	Eastern Africa	Malawi	Site 6B	neonate	2014	Klebsiella pneumoniae	ST340	241126	69	5635160	1	KL15	K15	Typeable	O4	O4	Typeable
22072_1#126	ERS1530986	ERR2497267	MLW_4	MLW	Eastern Africa	Malawi	Site 6B	neonate	2014	Klebsiella pneumoniae	ST391	876430	85	5837533	1	KL30	K30	Typeable	O1/O2v2	O1ab	Typeable
22072_1#127	ERS1530987	ERR2497268	MLW_4	MLW	Eastern Africa	Malawi	Site 6B	neonate	2014	Klebsiella pneumoniae	ST391	741120	103	5821731	1	KL30	K30	Typeable	O1/O2v2	O1ab	Typeable
22072_1#130	ERS1530990	ERR2497271	MLW_5	MLW	Eastern Africa	Malawi	Site 6B	neonate	2015	Klebsiella pneumoniae	ST14	301732	76	5810899	1	KL2	K2	Untypeable	O1/O2v1	O1ab	Typeable
22072_1#131	ERS1530992	ERR2497272	MLW_5	MLW	Eastern Africa	Malawi	Site 6B	neonate	2015	Klebsiella pneumoniae	ST14	61574	259	5776951	1	KL2	K2	Typeable	O1/O2v1	O1ab	Typeable
22072_1#132	ERS1530995	ERR2497273	MLW_6	MLW	Eastern Africa	Malawi	Site 6B	neonate	2015	Klebsiella pneumoniae	ST14	351333	78	5828585	1	KL2	K2	Typeable	O1/O2v1	O1ab	Typeable
22072_1#134	ERS1530997	ERR2497275	MLW_6	MLW	Eastern Africa	Malawi	Site 6B	neonate	2015	Klebsiella pneumoniae	ST14	345719	73	5814635	1	KL2	K2	Typeable	O1/O2v1	O1ab	Typeable
22072_1#147	ERS1531017	ERR2497288	MLW_7	MLW	Eastern Africa	Malawi	Site 6B	neonate	2015	Klebsiella pneumoniae	ST14	103312	163	5793907	1	KL2	Capsule null	Typeable	O1/O2v1	O2a	Typeable
22072_1#139	ERS1531003	ERR2497280	MLW_7	MLW	Eastern Africa	Malawi	Site 6B	neonate	2015	Klebsiella pneumoniae	ST14	368456	89	5830674	1	KL2	K2	Typeable	O1/O2v1	O1ab	Typeable
42070_1#103	ERS7985661	ERR12058279	MLW_7	MLW	Eastern Africa	Malawi	Site 6B	neonate	2016	Klebsiella pneumoniae	ST14	381889	68	5800841	1	KL2	K2	Typeable	O1/O2v1	O1ab	Typeable
42070_1#226	ERS7985770	ERR12058394	MLW_7	MLW	Eastern Africa	Malawi	Site 6B	neonate	2015	Klebsiella pneumoniae	ST14	363379	87	5803997	1	KL2	K2	Typeable	O1/O2v1	O1ab	Typeable
42070_1#228	ERS7985771	ERR12058396	MLW_7	MLW	Eastern Africa	Malawi	Site 6B	neonate	2015	Klebsiella pneumoniae	ST14	272334	98	5804603	1	KL2	K2	Typeable	O1/O2v1	O1ab	Typeable
42070_1#230	ERS7985773	ERR12058398	MLW_7	MLW	Eastern Africa	Malawi	Site 6B	neonate	2015	Klebsiella pneumoniae	ST14	241337	107	5801838	1	KL2	K2	Typeable	O1/O2v1	O1ab	Typeable
42070_1#236	ERS7985774	ERR12058404	MLW_7	MLW	Eastern Africa	Malawi	Site 6B	neonate	2015	Klebsiella pneumoniae	ST14	367361	79	5797909	1	KL2	K2	Typeable	O1/O2v1	O1ab	Typeable
42070_2#92	ERS7985537	ERR12058606	MLW_7	MLW	Eastern Africa	Malawi	Site 6B	neonate	2016	Klebsiella pneumoniae	ST14	345753	77	5805162	1	KL2	K2	Typeable	O1/O2v1	O1ab	Typeable
42070_1#108	ERS7985620	ERR12058284	MLW_8	MLW	Eastern Africa	Malawi	Site 6B	neonate	2017	Klebsiella pneumoniae	ST39	339422	44	5681627	1	KL2	K2	Typeable	O1/O2v1	O1ab	Typeable
42070_1#110	ERS7985621	ERR12058286	MLW_8	MLW	Eastern Africa	Malawi	Site 6B	neonate	2017	Klebsiella pneumoniae	ST39	339882	40	5680286	1	KL2	K2	Typeable	O1/O2v1	O1ab	Typeable
42070_1#112	ERS7985622	ERR12058288	MLW_8	MLW	Eastern Africa	Malawi	Site 6B	neonate	2017	Klebsiella pneumoniae	ST39	339623	42	5680578	1	KL2	K2	Typeable	O1/O2v1	O1ab	Typeable
42070_1#120	ERS7986007	ERR12058296	MLW_8	MLW	Eastern Africa	Malawi	Site 6B	neonate	2017	Klebsiella pneumoniae	ST39	254033	45	5677650	1	KL2	K2	Typeable	O1/O2v1	O1ab	Typeable
42070_1#122	ERS7986008	ERR12058298	MLW_8	MLW	Eastern Africa	Malawi	Site 6B	neonate	2017	Klebsiella pneumoniae	ST39	262829	48	5678388	1	KL2	K2	Typeable	O1/O2v1	O1ab	Typeable
42070_1#126	ERS7986009	ERR12058302	MLW_8	MLW	Eastern Africa	Malawi	Site 6B	neonate	2017	Klebsiella pneumoniae	ST39	326635	44	5680393	1	KL2	K2	Typeable	O1/O2v1	O1ab	Typeable
42070_1#130	ERS7985624	ERR12058306	MLW_8	MLW	Eastern Africa	Malawi	Site 6B	neonate	2017	Klebsiella pneumoniae	ST39	376900	47	5679472	1	KL2	K2	Typeable	O1/O2v1	O1ab	Typeable
42070_1#40	ERS7985745	ERR12058219	MLW_8	MLW	Eastern Africa	Malawi	Site 6B	neonate	2017	Klebsiella pneumoniae	ST39	345536	38	5678460	1	KL2	K2	Typeable	O1/O2v1	O1ab	Typeable
42070_1#44	ERS7985746	ERR12058223	MLW_8	MLW	Eastern Africa	Malawi	Site 6B	neonate	2017	Klebsiella pneumoniae	ST39	326635	38	5678896	1	KL2	K2	Typeable	O1/O2v1	O1ab	Typeable
42070_1#68	ERS7985751	ERR12058245	MLW_8	MLW	Eastern Africa	Malawi	Site 6B	neonate	2017	Klebsiella pneumoniae	ST39	371916	43	5677650	1	KL2	K2	Typeable	O1/O2v1	O1ab	Typeable
42070_1#72	ERS7985753	ERR12058249	MLW_8	MLW	Eastern Africa	Malawi	Site 6B	neonate	2017	Klebsiella pneumoniae	ST39	343414	40	5677485	1	KL2	K2	Typeable	O1/O2v1	O1ab	Typeable
42070_1#74	ERS7985611	ERR12058251	MLW_8	MLW	Eastern Africa	Malawi	Site 6B	neonate	2017	Klebsiella pneumoniae	ST39	372006	42	5679604	1	KL2	K2	Typeable	O1/O2v1	O1ab	Typeable
42070_1#76	ERS7985613	ERR12058253	MLW_8	MLW	Eastern Africa	Malawi	Site 6B	neonate	2017	Klebsiella pneumoniae	ST39	372174	42	5680060	1	KL2	K2	Typeable	O1/O2v1	O1ab	Typeable
42070_1#80	ERS7985614	ERR12058257	MLW_8	MLW	Eastern Africa	Malawi	Site 6B	neonate	2017	Klebsiella pneumoniae	ST39	372273	40	5682372	1	KL2	K2	Typeable	O1/O2v1	O1ab	Typeable
42070_1#98	ERS7985615	ERR12058274	MLW_8	MLW	Eastern Africa	Malawi	Site 6B	neonate	2017	Klebsiella pneumoniae	ST39	326635	41	5677723	1	KL2	K2	Typeable	O1/O2v1	O1ab	Typeable
42070_1#109	ERS7985667	ERR12058285	MLW_9	MLW	Eastern Africa	Malawi	Site 6B	neonate	2016	Klebsiella pneumoniae	ST25	193148	71	5619355	1	KL2	K2	Typeable	O1/O2v2	O1ab	Typeable
42070_1#133	ERS7985670	ERR12058309	MLW_9	MLW	Eastern Africa	Malawi	Site 6B	neonate	2016	Klebsiella pneumoniae	ST25	202602	77	5616656	1	KL2	K2	Typeable	O1/O2v2	O1ab	Typeable
42070_1#141	ERS7985676	ERR12058317	MLW_9	MLW	Eastern Africa	Malawi	Site 6B	neonate	2016	Klebsiella pneumoniae	ST25	193173	73	5620876	1	KL2	K2	Typeable	O1/O2v2	O1ab	Typeable
42070_2#278	ERS7985582	ERR12058789	MLW_9	MLW	Eastern Africa	Malawi	Site 6B	neonate	2016	Klebsiella pneumoniae	ST25	217011	69	5618129	1	KL2	K2	Typeable	O1/O2v2	O1ab	Typeable
42070_1#148	ERS7986013	ERR12058324	MLW_8	MLW	Eastern Africa	Malawi	Site 6B	neonate	2017	Klebsiella pneumoniae	ST39	375230	40	5679395	1	KL2	K2	Typeable	O1/O2v1	O1ab	Typeable
42070_1#115	ERS7985839	ERR12058291	MLW_8	MLW	Eastern Africa	Malawi	Site 6B	neonate	2017	Klebsiella pneumoniae	ST39	324570	58	5677063	1	KL2	K2	Typeable	O1/O2v1	O1ab	Typeable
42070_1#121	ERS7985842	ERR12058297	MLW_8	MLW	Eastern Africa	Malawi	Site 6B	neonate	2017	Klebsiella pneumoniae	ST39	324669	39	5678546	1	KL2	K2	Typeable	O1/O2v1	O1ab	Typeable
42070_1#123	ERS7985843	ERR12058299	MLW_8	MLW	Eastern Africa	Malawi	Site 6B	neonate	2017	Klebsiella pneumoniae	ST39	345497	45	5679733	1	KL2	K2	Typeable	O1/O2v1	O1ab	Typeable
42070_1#125	ERS7985844	ERR12058301	MLW_8	MLW	Eastern Africa	Malawi	Site 6B	neonate	2017	Klebsiella pneumoniae	ST39	338091	40	5680530	1	KL2	K2	Typeable	O1/O2v1	O1ab	Typeable
42070_1#127	ERS7985845	ERR12058303	MLW_8	MLW	Eastern Africa	Malawi	Site 6B	neonate	2017	Klebsiella pneumoniae	ST39	372155	40	5681824	1	KL2	K2	Typeable	O1/O2v1	O1ab	Typeable
42070_1#147	ERS7985847	ERR12058323	MLW_8	MLW	Eastern Africa	Malawi	Site 6B	neonate	2017	Klebsiella pneumoniae	ST39	339882	42	5680678	1	KL2	K2	Typeable	O1/O2v1	O1ab	Typeable
42070_1#152	ERS7986015	ERR12058328	MLW_8	MLW	Eastern Africa	Malawi	Site 6B	neonate	2017	Klebsiella pneumoniae	ST39	358284	43	5678363	1	KL2	K2	Typeable	O1/O2v1	O1ab	Typeable
42070_1#154	ERS7986016	ERR12058330	MLW_8	MLW	Eastern Africa	Malawi	Site 6B	neonate	2017	Klebsiella pneumoniae	ST39	338091	43	5678149	1	KL2	K2	Typeable	O1/O2v1	O1ab	Typeable
42070_1#156	ERS7986017	ERR12058332	MLW_8	MLW	Eastern Africa	Malawi	Site 6B	neonate	2017	Klebsiella pneumoniae	ST39	441847	38	5678995	1	KL2	K2	Typeable	O1/O2v1	O1ab	Typeable
42070_1#158	ERS7986019	ERR12058334	MLW_8	MLW	Eastern Africa	Malawi	Site 6B	neonate	2017	Klebsiella pneumoniae	ST39	372271	41	5679468	1	KL2	K2	Typeable	O1/O2v1	O1ab	Typeable
42070_1#178	ERS7986022	ERR12058354	MLW_8	MLW	Eastern Africa	Malawi	Site 6B	neonate	2017	Klebsiella pneumoniae	ST39	336706	44	5679439	1	KL2	K2	Typeable	O1/O2v1	O1ab	Typeable
42070_1#91	ERS7985835	ERR12058267	MLW_8	MLW	Eastern Africa	Malawi	Site 6B	neonate	2017	Klebsiella pneumoniae	ST39	372070	40	5679986	1	KL2	K2	Typeable	O1/O2v1	O1ab	Typeable
42139_1#310	ERS7986018	ERR12059466	MLW_8	MLW	Eastern Africa	Malawi	Site 6B	neonate	2017	Klebsiella pneumoniae	ST39	372055	41	5679709	1	KL2	K2	Typeable	O1/O2v1	O1ab	Typeable
42070_1#113	ERS7985838	ERR12058289	MLW_10	MLW	Eastern Africa	Malawi	Site 6B	neonate	2017	Klebsiella pneumoniae	ST14	301289	81	5696188	1	KL16	K16	Typeable	O1/O2v1	O1ab	Typeable
42070_1#119	ERS7985841	ERR12058295	MLW_10	MLW	Eastern Africa	Malawi	Site 6B	neonate	2017	Klebsiella pneumoniae	ST14	312078	76	5757446	1	KL16	K16	Typeable	O1/O2v1	O1ab	Typeable
42070_1#150	ERS7986014	ERR12058326	MLW_10	MLW	Eastern Africa	Malawi	Site 6B	neonate	2017	Klebsiella pneumoniae	ST14	243607	92	5694954	1	KL16	K16	Typeable	O1/O2v1	O1ab	Typeable
42070_1#160	ERS7986020	ERR12058336	MLW_8	MLW	Eastern Africa	Malawi	Site 6B	neonate	2017	Klebsiella pneumoniae	ST39	375359	42	5680709	1	KL2	K2	Typeable	O1/O2v1	O1ab	Typeable
42070_1#129	ERS7985666	ERR12058305	MLW_11	MLW	Eastern Africa	Malawi	Site 6B	neonate	2018	Klebsiella pneumoniae	ST35	285769	69	5696734	1	KL30	K30	Typeable	O1/O2v1	O1ab	Typeable
42070_2#14	ERS7985350	ERR12058532	MLW_11	MLW	Eastern Africa	Malawi	Site 6B	neonate	2018	Klebsiella pneumoniae	ST35	304780	80	5696958	1	KL30	K30	Typeable	O1/O2v1	O1ab	Typeable
42070_2#233	ERS7985248	ERR12058744	MLW_11	MLW	Eastern Africa	Malawi	Site 6B	neonate	2018	Klebsiella pneumoniae	ST35	292070	61	5695551	1	KL30	K30	Typeable	O1/O2v1	O1ab	Typeable
42070_2#237	ERS7985310	ERR12058748	MLW_11	MLW	Eastern Africa	Malawi	Site 6B	neonate	2018	Klebsiella pneumoniae	ST35	350652	67	5697758	1	KL30	K30	Typeable	O1/O2v1	O1ab	Typeable
42070_2#257	ERS7985312	ERR12058768	MLW_11	MLW	Eastern Africa	Malawi	Site 6B	neonate	2018	Klebsiella pneumoniae	ST35	290816	65	5700512	1	KL30	K30	Typeable	O1/O2v1	O1ab	Typeable
42070_2#265	ERS7985316	ERR12058776	MLW_11	MLW	Eastern Africa	Malawi	Site 6B	neonate	2018	Klebsiella pneumoniae	ST35	350650	88	5699101	1	KL30	K30	Typeable	O1/O2v1	O1ab	Typeable
42070_2#298	ERS7985421	ERR12058809	MLW_11	MLW	Eastern Africa	Malawi	Site 6B	neonate	2018	Klebsiella pneumoniae	ST35	308351	70	5700551	1	KL30	K30	Typeable	O1/O2v1	O1ab	Typeable
42070_2#319	ERS7985329	ERR12058829	MLW_11	MLW	Eastern Africa	Malawi	Site 6B	neonate	2018	Klebsiella pneumoniae	ST35	350652	68	5700325	1	KL30	K30	Typeable	O1/O2v1	O1ab	Typeable
42070_2#330	ERS7985431	ERR12058840	MLW_11	MLW	Eastern Africa	Malawi	Site 6B	neonate	2018	Klebsiella pneumoniae	ST35	350820	70	5701129	1	KL30	K30	Typeable	O1/O2v1	O1ab	Typeable
42070_2#332	ERS7985432	ERR12058842	MLW_11	MLW	Eastern Africa	Malawi	Site 6B	neonate	2018	Klebsiella pneumoniae	ST35	290696	68	5702129	1	KL30	K30	Typeable	O1/O2v1	O1ab	Typeable
42070_2#34	ERS7985352	ERR12058552	MLW_11	MLW	Eastern Africa	Malawi	Site 6B	neonate	2018	Klebsiella pneumoniae	ST35	380848	73	5702089	1	KL30	K30	Typeable	O1/O2v1	O1ab	Typeable
42070_2#347	ERS7985339	ERR12058857	MLW_11	MLW	Eastern Africa	Malawi	Site 6B	neonate	2018	Klebsiella pneumoniae	ST35	350820	59	5695638	1	KL30	K30	Typeable	O1/O2v1	O1ab	Typeable
42070_2#351	ERS7985341	ERR12058861	MLW_11	MLW	Eastern Africa	Malawi	Site 6B	neonate	2018	Klebsiella pneumoniae	ST35	289260	72	5700231	1	KL30	K30	Typeable	O1/O2v1	O1ab	Typeable
42070_1#14	ERS7985739	ERR12058194	MLW_8	MLW	Eastern Africa	Malawi	Site 6B	neonate	2017	Klebsiella pneumoniae	ST39	328512	43	5679369	1	KL2	K2	Typeable	O1/O2v1	O1ab	Typeable
42070_1#177	ERS7985854	ERR12058353	MLW_8	MLW	Eastern Africa	Malawi	Site 6B	neonate	2017	Klebsiella pneumoniae	ST39	372055	45	5677865	1	KL2	K2	Typeable	O1/O2v1	O1ab	Typeable
42070_1#179	ERS7985855	ERR12058355	MLW_8	MLW	Eastern Africa	Malawi	Site 6B	neonate	2017	Klebsiella pneumoniae	ST39	345490	46	5678406	1	KL2	K2	Typeable	O1/O2v1	O1ab	Typeable
42070_1#181	ERS7985856	ERR12058356	MLW_8	MLW	Eastern Africa	Malawi	Site 6B	neonate	2017	Klebsiella pneumoniae	ST39	334915	49	5676622	1	KL2	K2	Typeable	O1/O2v1	O1ab	Typeable
42070_1#183	ERS7985857	ERR12058357	MLW_8	MLW	Eastern Africa	Malawi	Site 6B	neonate	2017	Klebsiella pneumoniae	ST39	338091	47	5679671	1	KL2	K2	Typeable	O1/O2v1	O1ab	Typeable
42070_1#155	ERS7985851	ERR12058331	MLW_8	MLW	Eastern Africa	Malawi	Site 6B	neonate	2017	Klebsiella pneumoniae	ST39	280583	42	5679696	1	KL2	K2	Typeable	O1/O2v1	O1ab	Typeable
42070_1#157	ERS7985852	ERR12058333	MLW_8	MLW	Eastern Africa	Malawi	Site 6B	neonate	2017	Klebsiella pneumoniae	ST39	326635	41	5679715	1	KL2	K2	Typeable	O1/O2v1	O1ab	Typeable
42070_2#245	ERS7985477	ERR12058756	MLW_8	MLW	Eastern Africa	Malawi	Site 6B	neonate	2017	Klebsiella pneumoniae	ST39	358284	46	5679680	1	KL2	K2	Typeable	O1/O2v1	O1ab	Typeable
42070_2#251	ERS7985481	ERR12058762	MLW_8	MLW	Eastern Africa	Malawi	Site 6B	neonate	2017	Klebsiella pneumoniae	ST39	345691	41	5678828	1	KL2	K2	Typeable	O1/O2v1	O1ab	Typeable
42070_2#253	ERS7985482	ERR12058764	MLW_8	MLW	Eastern Africa	Malawi	Site 6B	neonate	2017	Klebsiella pneumoniae	ST39	375302	39	5678085	1	KL2	K2	Typeable	O1/O2v1	O1ab	Typeable
42070_2#277	ERS7985486	ERR12058788	MLW_8	MLW	Eastern Africa	Malawi	Site 6B	neonate	2017	Klebsiella pneumoniae	ST39	326635	38	5679867	1	KL2	K2	Typeable	O1/O2v1	O1ab	Typeable
42070_2#279	ERS7985487	ERR12058790	MLW_8	MLW	Eastern Africa	Malawi	Site 6B	neonate	2017	Klebsiella pneumoniae	ST39	375429	34	5679285	1	KL2	K2	Typeable	O1/O2v1	O1ab	Typeable
42070_2#281	ERS7985488	ERR12058792	MLW_8	MLW	Eastern Africa	Malawi	Site 6B	neonate	2017	Klebsiella pneumoniae	ST39	326635	47	5678556	1	KL2	K2	Typeable	O1/O2v1	O1ab	Typeable
42070_2#283	ERS7985489	ERR12058794	MLW_8	MLW	Eastern Africa	Malawi	Site 6B	neonate	2017	Klebsiella pneumoniae	ST39	326635	44	5679775	1	KL2	K2	Typeable	O1/O2v1	O1ab	Typeable
42070_2#287	ERS7985491	ERR12058798	MLW_8	MLW	Eastern Africa	Malawi	Site 6B	neonate	2017	Klebsiella pneumoniae	ST39	375356	44	5680763	1	KL2	K2	Typeable	O1/O2v1	O1ab	Typeable
42070_2#305	ERS7985492	ERR12058816	MLW_8	MLW	Eastern Africa	Malawi	Site 6B	neonate	2017	Klebsiella pneumoniae	ST39	286131	45	5679169	1	KL2	K2	Typeable	O1/O2v1	O1ab	Typeable
42070_2#309	ERS7985494	ERR12058820	MLW_8	MLW	Eastern Africa	Malawi	Site 6B	neonate	2017	Klebsiella pneumoniae	ST39	254033	45	5679441	1	KL2	K2	Typeable	O1/O2v1	O1ab	Typeable
42070_2#311	ERS7985495	ERR12058821	MLW_8	MLW	Eastern Africa	Malawi	Site 6B	neonate	2017	Klebsiella pneumoniae	ST39	327707	41	5679798	1	KL2	K2	Typeable	O1/O2v1	O1ab	Typeable
42070_2#313	ERS7985496	ERR12058823	MLW_8	MLW	Eastern Africa	Malawi	Site 6B	neonate	2017	Klebsiella pneumoniae	ST39	375357	41	5678907	1	KL2	K2	Typeable	O1/O2v1	O1ab	Typeable
42070_2#59	ERS7985454	ERR12058575	MLW_8	MLW	Eastern Africa	Malawi	Site 6B	neonate	2017	Klebsiella pneumoniae	ST39	343414	48	5679366	1	KL2	K2	Typeable	O1/O2v1	O1ab	Typeable
42070_2#223	ERS7985475	ERR12058734	MLW_8	MLW	Eastern Africa	Malawi	Site 6B	neonate	2017	Klebsiella pneumoniae	ST39	429537	42	5678110	1	KL2	K2	Typeable	O1/O2v1	O1ab	Typeable
42070_2#241	ERS7985476	ERR12058752	MLW_8	MLW	Eastern Africa	Malawi	Site 6B	neonate	2017	Klebsiella pneumoniae	ST39	393675	39	5678775	1	KL2	K2	Typeable	O1/O2v1	O1ab	Typeable
42070_1#173	ERS7985684	ERR12058349	MLW_12	MLW	Eastern Africa	Malawi	Site 6B	neonate	2019	Klebsiella pneumoniae	ST14	441296	48	5588366	1	KL2	K2	Typeable	O1/O2v1	O1ab	Typeable
42070_2#144	ERS7985383	ERR12058656	MLW_12	MLW	Eastern Africa	Malawi	Site 6B	neonate	2019	Klebsiella pneumoniae	ST14	440256	46	5589153	1	KL2	K2	Typeable	O1/O2v1	O1ab	Typeable
42070_2#162	ERS7985384	ERR12058673	MLW_12	MLW	Eastern Africa	Malawi	Site 6B	neonate	2019	Klebsiella pneumoniae	ST14	353501	73	5584329	1	KL2	K2	Typeable	O1/O2v1	O1ab	Typeable
42070_2#194	ERS7985391	ERR12058705	MLW_12	MLW	Eastern Africa	Malawi	Site 6B	neonate	2019	Klebsiella pneumoniae	ST14	438714	49	5587657	1	KL2	K2	Typeable	O1/O2v1	O1ab	Typeable
42070_2#202	ERS7985396	ERR12058713	MLW_12	MLW	Eastern Africa	Malawi	Site 6B	neonate	2019	Klebsiella pneumoniae	ST14	333402	61	5590366	1	KL2	K2	Typeable	O1/O2v1	O1ab	Typeable
42070_2#204	ERS7985397	ERR12058715	MLW_12	MLW	Eastern Africa	Malawi	Site 6B	neonate	2019	Klebsiella pneumoniae	ST14	441119	47	5586747	1	KL2	K2	Typeable	O1/O2v1	O1ab	Typeable
42070_2#208	ERS7985399	ERR12058719	MLW_12	MLW	Eastern Africa	Malawi	Site 6B	neonate	2019	Klebsiella pneumoniae	ST14	412458	43	5577715	0	KL2	K2	Typeable	O1/O2v1	O1ab	Typeable
42070_2#320	ERS7985426	ERR12058830	MLW_12	MLW	Eastern Africa	Malawi	Site 6B	neonate	2019	Klebsiella pneumoniae	ST14	353778	57	5586047	1	KL2	K2	Typeable	O1/O2v1	O1ab	Typeable
42070_1#187	ERS7985859	ERR12058360	MLW_13	MLW	Eastern Africa	Malawi	Site 6B	neonate	2019	Klebsiella pneumoniae	ST584	549281	33	5321987	1	KL9	Capsule null	Typeable	O1/O2v2	O2afg	Typeable
42070_1#189	ERS7985860	ERR12058361	MLW_13	MLW	Eastern Africa	Malawi	Site 6B	neonate	2019	Klebsiella pneumoniae	ST584	424594	36	5323244	1	KL9	Capsule null	Typeable	O1/O2v2	O2afg	Typeable
42070_1#219	ERS7985869	ERR12058387	MLW_13	MLW	Eastern Africa	Malawi	Site 6B	neonate	2018	Klebsiella pneumoniae	ST584	424594	31	5322256	1	KL9	Capsule null	Typeable	O1/O2v2	O2afg	Typeable
42070_1#221	ERS7985870	ERR12058389	MLW_13	MLW	Eastern Africa	Malawi	Site 6B	neonate	2018	Klebsiella pneumoniae	ST584	460030	32	5323147	1	KL9	Capsule null	Typeable	O1/O2v2	O2afg	Typeable
42070_1#243	ERS7985873	ERR12058410	MLW_13	MLW	Eastern Africa	Malawi	Site 6B	neonate	2018	Klebsiella pneumoniae	ST584	424594	36	5320647	1	KL9	Capsule null	Typeable	O1/O2v2	O2afg	Typeable
42070_1#247	ERS7985875	ERR12058413	MLW_13	MLW	Eastern Africa	Malawi	Site 6B	neonate	2018	Klebsiella pneumoniae	ST584	465097	31	5321403	1	KL9	Capsule null	Typeable	O1/O2v2	O2afg	Typeable
42070_1#31	ERS7985819	ERR12058210	MLW_13	MLW	Eastern Africa	Malawi	Site 6B	neonate	2018	Klebsiella pneumoniae	ST584	424592	34	5321524	1	KL9	Capsule null	Typeable	O1/O2v2	O2afg	Typeable
42070_1#57	ERS7985824	ERR12058235	MLW_13	MLW	Eastern Africa	Malawi	Site 6B	neonate	2018	Klebsiella pneumoniae	ST584	465092	38	5320564	1	KL9	Capsule null	Typeable	O1/O2v2	O2afg	Typeable
42070_1#61	ERS7985826	ERR12058238	MLW_13	MLW	Eastern Africa	Malawi	Site 6B	neonate	2018	Klebsiella pneumoniae	ST584	424594	36	5321587	1	KL9	Capsule null	Typeable	O1/O2v2	O2afg	Typeable
42070_1#83	ERS7985830	ERR12058260	MLW_13	MLW	Eastern Africa	Malawi	Site 6B	neonate	2018	Klebsiella pneumoniae	ST584	562267	29	5320566	1	KL9	Capsule null	Typeable	O1/O2v2	O2afg	Typeable
42139_1#286	ERS7985834	ERR12059455	MLW_13	MLW	Eastern Africa	Malawi	Site 6B	neonate	2019	Klebsiella pneumoniae	ST584	480220	64	5442367	1	KL9	Capsule null	Typeable	O1/O2v2	O2afg	Typeable
42070_1#201	ERS7985690	ERR12058372	MLW_14	MLW	Eastern Africa	Malawi	Site 6B	neonate	2018	Klebsiella pneumoniae	ST307	378152	49	5677299	0	KL102	unknown (KL102)	Typeable	O1/O2v2	O2afg	Typeable
42070_1#203	ERS7985691	ERR12058374	MLW_14	MLW	Eastern Africa	Malawi	Site 6B	neonate	2018	Klebsiella pneumoniae	ST307	360206	53	5680350	0	KL102	unknown (KL102)	Typeable	O1/O2v2	O2afg	Typeable
42070_1#211	ERS7985863	ERR12058382	MLW_12	MLW	Eastern Africa	Malawi	Site 6B	neonate	2019	Klebsiella pneumoniae	ST14	344532	50	5585036	1	KL2	K2	Typeable	O1/O2v1	O1ab	Typeable
42070_1#325	ERS7985798	ERR12058480	MLW_12	MLW	Eastern Africa	Malawi	Site 6B	neonate	2019	Klebsiella pneumoniae	ST14	420482	53	5586306	1	KL2	K2	Typeable	O1/O2v1	O1ab	Typeable
42070_1#345	ERS7985804	ERR12058500	MLW_12	MLW	Eastern Africa	Malawi	Site 6B	neonate	2019	Klebsiella pneumoniae	ST14	300614	73	5583751	1	KL2	K2	Typeable	O1/O2v1	O1ab	Typeable
42070_1#353	ERS7985810	ERR12058508	MLW_12	MLW	Eastern Africa	Malawi	Site 6B	neonate	2019	Klebsiella pneumoniae	ST14	353778	53	5586324	1	KL2	K2	Typeable	O1/O2v1	O1ab	Typeable
42070_1#22	ERS7985982	ERR12058202	MLW_15	MLW	Eastern Africa	Malawi	Site 6B	neonate	2018	Klebsiella pneumoniae	ST35	285472	92	5690745	1	KL30	K30	Typeable	O1/O2v1	O1ab	Typeable
42070_1#28	ERS7985985	ERR12058207	MLW_15	MLW	Eastern Africa	Malawi	Site 6B	neonate	2018	Klebsiella pneumoniae	ST35	330084	141	5722240	1	KL30	K30	Typeable	O1/O2v1	O1ab	Typeable
42070_1#339	ERS7985902	ERR12058494	MLW_15	MLW	Eastern Africa	Malawi	Site 6B	neonate	2018	Klebsiella pneumoniae	ST35	402402	67	5700624	1	KL30	K30	Typeable	O1/O2v1	O1ab	Typeable
42070_1#363	ERS7985979	ERR12058518	MLW_15	MLW	Eastern Africa	Malawi	Site 6B	neonate	2018	Klebsiella pneumoniae	ST35	290824	68	5702253	1	KL30	K30	Typeable	O1/O2v1	O1ab	Typeable
42070_1#52	ERS7985989	ERR12058231	MLW_15	MLW	Eastern Africa	Malawi	Site 6B	neonate	2018	Klebsiella pneumoniae	ST35	313148	105	5697879	1	KL30	K30	Typeable	O1/O2v1	O1ab	Typeable
42070_1#227	ERS7985692	ERR12058395	MLW_16	MLW	Eastern Africa	Malawi	Site 6B	neonate	2018	Klebsiella pneumoniae	ST39	241866	56	5676618	1	KL2	K2	Typeable	O1/O2v1	O1ab	Typeable
42070_1#231	ERS7985697	ERR12058399	MLW_16	MLW	Eastern Africa	Malawi	Site 6B	neonate	2018	Klebsiella pneumoniae	ST39	334915	53	5727485	1	KL2	K2	Typeable	O1/O2v1	O1ab	Typeable
42070_1#281	ERS7985884	ERR12058438	MLW_17	MLW	Eastern Africa	Malawi	Site 6B	neonate	2018	Klebsiella pneumoniae	ST307	531974	41	5456193	1	KL102	unknown (KL102)	Typeable	O1/O2v2	O2afg	Typeable
42070_1#283	ERS7985885	ERR12058439	MLW_17	MLW	Eastern Africa	Malawi	Site 6B	neonate	2018	Klebsiella pneumoniae	ST307	307728	46	5456960	1	KL102	unknown (KL102)	Typeable	O1/O2v2	O2afg	Typeable
42070_1#3	ERS7985636	ERR12058183	MLW_18	MLW	Eastern Africa	Malawi	Site 6B	neonate	2016	Klebsiella pneumoniae	ST25	177673	92	5750347	1	KL2	K2	Typeable	O1/O2v2	O1ab	Typeable
42070_1#45	ERS7985647	ERR12058224	MLW_18	MLW	Eastern Africa	Malawi	Site 6B	neonate	2016	Klebsiella pneumoniae	ST25	184764	99	5751627	1	KL2	K2	Typeable	O1/O2v2	O1ab	Typeable
42070_1#47	ERS7985650	ERR12058226	MLW_18	MLW	Eastern Africa	Malawi	Site 6B	neonate	2016	Klebsiella pneumoniae	ST25	184539	82	5751854	1	KL2	K2	Typeable	O1/O2v2	O1ab	Typeable
42070_1#7	ERS7985638	ERR12058187	MLW_18	MLW	Eastern Africa	Malawi	Site 6B	neonate	2016	Klebsiella pneumoniae	ST25	181585	73	5769634	1	KL2	K2	Typeable	O1/O2v2	O1ab	Typeable
42070_1#302	ERS7985792	ERR12058458	MLW_19	MLW	Eastern Africa	Malawi	Site 6B	neonate	2014	Klebsiella pneumoniae	ST391	741095	73	5795607	1	KL30	K30	Typeable	O1/O2v2	O1ab	Typeable
42070_1#317	ERS7985794	ERR12058472	MLW_19	MLW	Eastern Africa	Malawi	Site 6B	neonate	2014	Klebsiella pneumoniae	ST391	443462	105	5791140	1	KL30	K30	Typeable	O1/O2v2	O1ab	Typeable
42070_1#315	ERS7985895	ERR12058470	MLW_20	MLW	Eastern Africa	Malawi	Site 6B	neonate	2018	Klebsiella pneumoniae	ST35	351750	54	5493412	1	KL180	unknown (KL180)	Untypeable	O1/O2v3	O1ab	Typeable
42070_1#333	ERS7985900	ERR12058488	MLW_20	MLW	Eastern Africa	Malawi	Site 6B	neonate	2018	Klebsiella pneumoniae	ST35	351902	67	5506533	1	KL180	unknown (KL180)	Untypeable	O1/O2v3	O1ab	Typeable
42070_1#356	ERS7985904	ERR12058511	MLW_20	MLW	Eastern Africa	Malawi	Site 6B	neonate	2018	Klebsiella pneumoniae	ST35	351725	72	5510953	1	KL180	unknown (KL180)	Untypeable	O1/O2v3	O1ab	Typeable
42070_1#357	ERS7985906	ERR12058512	MLW_20	MLW	Eastern Africa	Malawi	Site 6B	neonate	2018	Klebsiella pneumoniae	ST35	350918	75	5512613	1	KL180	unknown (KL180)	Untypeable	O1/O2v3	O1ab	Typeable
42070_1#318	ERS7985718	ERR12058473	MLW_21	MLW	Eastern Africa	Malawi	Site 6B	neonate	2018	Klebsiella pneumoniae	ST280	483376	30	5394477	1	KL23	K23	Typeable	O1/O2v2	O2afg	Typeable
42070_1#4	ERS7985735	ERR12058184	MLW_21	MLW	Eastern Africa	Malawi	Site 6B	neonate	2017	Klebsiella pneumoniae	ST280	814995	27	5393226	1	KL23	K23	Typeable	O1/O2v2	O2afg	Typeable
42070_1#324	ERS7985722	ERR12058479	MLW_22	MLW	Eastern Africa	Malawi	Site 6B	neonate	2018	Klebsiella pneumoniae	ST391	472505	44	5658791	1	KL30	K30	Typeable	O1/O2v2	O1ab	Typeable
42070_1#352	ERS7985732	ERR12058507	MLW_22	MLW	Eastern Africa	Malawi	Site 6B	neonate	2017	Klebsiella pneumoniae	ST391	488895	54	5714745	1	KL30	K30	Typeable	O1/O2v2	O1ab	Typeable
42070_2#294	ERS7985419	ERR12058805	MLW_12	MLW	Eastern Africa	Malawi	Site 6B	neonate	2019	Klebsiella pneumoniae	ST14	382781	53	5588257	1	KL2	K2	Typeable	O1/O2v1	O1ab	Typeable
42070_2#36	ERS7985353	ERR12058554	MLW_12	MLW	Eastern Africa	Malawi	Site 6B	neonate	2019	Klebsiella pneumoniae	ST14	365935	55	5587132	1	KL2	K2	Typeable	O1/O2v1	O1ab	Typeable
42070_2#38	ERS7985354	ERR12058556	MLW_12	MLW	Eastern Africa	Malawi	Site 6B	neonate	2019	Klebsiella pneumoniae	ST14	365935	44	5587149	1	KL2	K2	Typeable	O1/O2v1	O1ab	Typeable
42070_2#42	ERS7985356	ERR12058560	MLW_12	MLW	Eastern Africa	Malawi	Site 6B	neonate	2019	Klebsiella pneumoniae	ST14	353501	58	5587209	1	KL2	K2	Typeable	O1/O2v1	O1ab	Typeable
42070_2#68	ERS7985361	ERR12058584	MLW_12	MLW	Eastern Africa	Malawi	Site 6B	neonate	2019	Klebsiella pneumoniae	ST14	446410	46	5587454	1	KL2	K2	Typeable	O1/O2v1	O1ab	Typeable
42070_2#72	ERS7985363	ERR12058588	MLW_12	MLW	Eastern Africa	Malawi	Site 6B	neonate	2019	Klebsiella pneumoniae	ST14	365935	46	5588897	1	KL2	K2	Typeable	O1/O2v1	O1ab	Typeable
42070_2#76	ERS7985365	ERR12058592	MLW_12	MLW	Eastern Africa	Malawi	Site 6B	neonate	2019	Klebsiella pneumoniae	ST14	439196	48	5588308	1	KL2	K2	Typeable	O1/O2v1	O1ab	Typeable
42070_1#88	ERS7985998	ERR12058265	MLW_23	MLW	Eastern Africa	Malawi	Site 6B	neonate	2018	Klebsiella pneumoniae	ST14	441386	48	5591601	1	KL2	K2	Typeable	O1/O2v1	O1ab	Typeable
42070_2#205	ERS7985243	ERR12058716	MLW_23	MLW	Eastern Africa	Malawi	Site 6B	neonate	2018	Klebsiella pneumoniae	ST14	438762	50	5592519	1	KL2	K2	Typeable	O1/O2v1	O1ab	Typeable
42070_2#104	ERS7985371	ERR12058617	MLW_12	MLW	Eastern Africa	Malawi	Site 6B	neonate	2019	Klebsiella pneumoniae	ST14	413431	54	5586265	1	KL2	K2	Typeable	O1/O2v1	O1ab	Typeable
42070_2#106	ERS7985372	ERR12058619	MLW_12	MLW	Eastern Africa	Malawi	Site 6B	neonate	2019	Klebsiella pneumoniae	ST14	412453	50	5587097	1	KL2	K2	Typeable	O1/O2v1	O1ab	Typeable
42070_2#140	ERS7985382	ERR12058652	MLW_12	MLW	Eastern Africa	Malawi	Site 6B	neonate	2019	Klebsiella pneumoniae	ST14	353806	51	5587545	1	KL2	K2	Typeable	O1/O2v1	O1ab	Typeable
42070_2#166	ERS7985386	ERR12058677	MLW_12	MLW	Eastern Africa	Malawi	Site 6B	neonate	2019	Klebsiella pneumoniae	ST14	412481	50	5586705	1	KL2	K2	Typeable	O1/O2v1	O1ab	Typeable
42070_2#110	ERS7985374	ERR12058623	MLW_24	MLW	Eastern Africa	Malawi	Site 6B	neonate	2019	Klebsiella pneumoniae	ST607	288069	57	5587603	1	KL25	K25	Typeable	O1/O2v1	O1ab	Typeable
42070_2#142	ERS7985381	ERR12058654	MLW_24	MLW	Eastern Africa	Malawi	Site 6B	neonate	2019	Klebsiella pneumoniae	ST607	287432	65	5539022	1	KL25	K25	Typeable	O1/O2v1	O1ab	Typeable
42070_2#114	ERS7985540	ERR12058627	MLW_8	MLW	Eastern Africa	Malawi	Site 6B	neonate	2017	Klebsiella pneumoniae	ST39	372223	47	5678611	1	KL2	K2	Typeable	O1/O2v1	O1ab	Typeable
42070_2#116	ERS7985541	ERR12058628	MLW_8	MLW	Eastern Africa	Malawi	Site 6B	neonate	2017	Klebsiella pneumoniae	ST39	375230	39	5679882	1	KL2	K2	Typeable	O1/O2v1	O1ab	Typeable
42070_2#120	ERS7985543	ERR12058632	MLW_8	MLW	Eastern Africa	Malawi	Site 6B	neonate	2017	Klebsiella pneumoniae	ST39	327707	40	5672232	1	KL2	K2	Typeable	O1/O2v1	O1ab	Typeable
42070_2#124	ERS7985545	ERR12058636	MLW_8	MLW	Eastern Africa	Malawi	Site 6B	neonate	2017	Klebsiella pneumoniae	ST39	254186	49	5679073	1	KL2	K2	Typeable	O1/O2v1	O1ab	Typeable
42070_2#126	ERS7985546	ERR12058638	MLW_8	MLW	Eastern Africa	Malawi	Site 6B	neonate	2017	Klebsiella pneumoniae	ST39	371887	39	5677729	1	KL2	K2	Typeable	O1/O2v1	O1ab	Typeable
42070_2#128	ERS7985547	ERR12058640	MLW_8	MLW	Eastern Africa	Malawi	Site 6B	neonate	2017	Klebsiella pneumoniae	ST39	361460	45	5679471	1	KL2	K2	Typeable	O1/O2v1	O1ab	Typeable
42070_2#148	ERS7985550	ERR12058659	MLW_8	MLW	Eastern Africa	Malawi	Site 6B	neonate	2017	Klebsiella pneumoniae	ST39	334915	40	5676230	1	KL2	K2	Typeable	O1/O2v1	O1ab	Typeable
42070_2#152	ERS7985551	ERR12058663	MLW_8	MLW	Eastern Africa	Malawi	Site 6B	neonate	2017	Klebsiella pneumoniae	ST39	375359	41	5679466	1	KL2	K2	Typeable	O1/O2v1	O1ab	Typeable
42070_2#248	ERS7985576	ERR12058759	MLW_8	MLW	Eastern Africa	Malawi	Site 6B	neonate	2017	Klebsiella pneumoniae	ST39	334915	46	5678134	1	KL2	K2	Typeable	O1/O2v1	O1ab	Typeable
42070_2#252	ERS7985578	ERR12058763	MLW_8	MLW	Eastern Africa	Malawi	Site 6B	neonate	2017	Klebsiella pneumoniae	ST39	261099	49	5679562	1	KL2	K2	Typeable	O1/O2v1	O1ab	Typeable
42070_2#256	ERS7985580	ERR12058767	MLW_8	MLW	Eastern Africa	Malawi	Site 6B	neonate	2017	Klebsiella pneumoniae	ST39	338091	46	5679802	1	KL2	K2	Typeable	O1/O2v1	O1ab	Typeable
42070_2#28	ERS7985521	ERR12058546	MLW_8	MLW	Eastern Africa	Malawi	Site 6B	neonate	2017	Klebsiella pneumoniae	ST39	324672	44	5679380	1	KL2	K2	Typeable	O1/O2v1	O1ab	Typeable
42070_2#32	ERS7985523	ERR12058550	MLW_8	MLW	Eastern Africa	Malawi	Site 6B	neonate	2017	Klebsiella pneumoniae	ST39	375360	43	5680278	1	KL2	K2	Typeable	O1/O2v1	O1ab	Typeable
42070_2#338	ERS7985505	ERR12058848	MLW_8	MLW	Eastern Africa	Malawi	Site 6B	neonate	2017	Klebsiella pneumoniae	ST39	371899	39	5678582	1	KL2	K2	Typeable	O1/O2v1	O1ab	Typeable
42070_2#339	ERS7985506	ERR12058849	MLW_8	MLW	Eastern Africa	Malawi	Site 6B	neonate	2017	Klebsiella pneumoniae	ST39	334922	41	5679347	1	KL2	K2	Typeable	O1/O2v1	O1ab	Typeable
42070_2#340	ERS7985507	ERR12058850	MLW_8	MLW	Eastern Africa	Malawi	Site 6B	neonate	2017	Klebsiella pneumoniae	ST39	372174	43	5679161	1	KL2	K2	Typeable	O1/O2v1	O1ab	Typeable
42070_2#357	ERS7985508	ERR12058867	MLW_8	MLW	Eastern Africa	Malawi	Site 6B	neonate	2017	Klebsiella pneumoniae	ST39	375355	38	5679377	1	KL2	K2	Typeable	O1/O2v1	O1ab	Typeable
42070_2#358	ERS7985509	ERR12058868	MLW_8	MLW	Eastern Africa	Malawi	Site 6B	neonate	2017	Klebsiella pneumoniae	ST39	326562	44	5679059	1	KL2	K2	Typeable	O1/O2v1	O1ab	Typeable
42070_2#360	ERS7985511	ERR12058870	MLW_8	MLW	Eastern Africa	Malawi	Site 6B	neonate	2017	Klebsiella pneumoniae	ST39	341414	42	5678797	1	KL2	K2	Typeable	O1/O2v1	O1ab	Typeable
42070_2#50	ERS7985524	ERR12058567	MLW_8	MLW	Eastern Africa	Malawi	Site 6B	neonate	2017	Klebsiella pneumoniae	ST39	339876	45	5678369	1	KL2	K2	Typeable	O1/O2v1	O1ab	Typeable
42070_2#60	ERS7985529	ERR12058576	MLW_8	MLW	Eastern Africa	Malawi	Site 6B	neonate	2017	Klebsiella pneumoniae	ST39	327488	46	5677084	1	KL2	K2	Typeable	O1/O2v1	O1ab	Typeable
42070_2#12	ERS7985349	ERR12058530	MLW_25	MLW	Eastern Africa	Malawi	Site 6B	neonate	2018	Klebsiella pneumoniae	ST1552	356018	58	5646710	1	KL25	K25	Typeable	O1/O2v1	O1ab	Typeable
42070_2#263	ERS7985315	ERR12058774	MLW_25	MLW	Eastern Africa	Malawi	Site 6B	neonate	2018	Klebsiella pneumoniae	ST1552	746100	51	5648089	1	KL25	K25	Typeable	O1/O2v1	O1ab	Typeable
42070_2#267	ERS7985317	ERR12058778	MLW_25	MLW	Eastern Africa	Malawi	Site 6B	neonate	2018	Klebsiella pneumoniae	ST1552	389327	56	5649251	1	KL25	K25	Typeable	O1/O2v1	O1ab	Typeable
42070_2#291	ERS7985321	ERR12058802	MLW_25	MLW	Eastern Africa	Malawi	Site 6B	neonate	2018	Klebsiella pneumoniae	ST1552	411078	48	5648958	1	KL25	K25	Typeable	O1/O2v1	O1ab	Typeable
42070_2#295	ERS7985323	ERR12058806	MLW_25	MLW	Eastern Africa	Malawi	Site 6B	neonate	2018	Klebsiella pneumoniae	ST1552	481689	50	5649401	1	KL25	K25	Typeable	O1/O2v1	O1ab	Typeable
42070_2#299	ERS7985325	ERR12058810	MLW_25	MLW	Eastern Africa	Malawi	Site 6B	neonate	2018	Klebsiella pneumoniae	ST1552	482017	49	5649770	1	KL25	K25	Typeable	O1/O2v1	O1ab	Typeable
42070_2#342	ERS7985433	ERR12058852	MLW_25	MLW	Eastern Africa	Malawi	Site 6B	neonate	2018	Klebsiella pneumoniae	ST1552	427477	49	5649129	1	KL25	K25	Typeable	O1/O2v1	O1ab	Typeable
42070_2#343	ERS7985337	ERR12058853	MLW_25	MLW	Eastern Africa	Malawi	Site 6B	neonate	2018	Klebsiella pneumoniae	ST1552	428772	48	5648126	1	KL25	K25	Typeable	O1/O2v1	O1ab	Typeable
42070_2#345	ERS7985338	ERR12058855	MLW_25	MLW	Eastern Africa	Malawi	Site 6B	neonate	2018	Klebsiella pneumoniae	ST1552	356684	49	5648397	1	KL25	K25	Typeable	O1/O2v1	O1ab	Typeable
42070_2#4	ERS7985345	ERR12058522	MLW_25	MLW	Eastern Africa	Malawi	Site 6B	neonate	2018	Klebsiella pneumoniae	ST1552	358562	65	5648599	1	KL25	K25	Typeable	O1/O2v1	O1ab	Typeable
42070_2#6	ERS7985346	ERR12058524	MLW_25	MLW	Eastern Africa	Malawi	Site 6B	neonate	2018	Klebsiella pneumoniae	ST1552	356813	52	5649760	1	KL25	K25	Typeable	O1/O2v1	O1ab	Typeable
42070_2#52	ERS7985525	ERR12058568	MLW_8	MLW	Eastern Africa	Malawi	Site 6B	neonate	2017	Klebsiella pneumoniae	ST39	372175	41	5677254	1	KL2	K2	Typeable	O1/O2v1	O1ab	Typeable
42070_2#54	ERS7985526	ERR12058570	MLW_8	MLW	Eastern Africa	Malawi	Site 6B	neonate	2017	Klebsiella pneumoniae	ST39	337631	40	5678239	1	KL2	K2	Typeable	O1/O2v1	O1ab	Typeable
42070_2#56	ERS7985527	ERR12058572	MLW_8	MLW	Eastern Africa	Malawi	Site 6B	neonate	2017	Klebsiella pneumoniae	ST39	289086	43	5676873	1	KL2	K2	Typeable	O1/O2v1	O1ab	Typeable
42070_2#149	ERS7985609	ERR12058660	MLW_8	MLW	Eastern Africa	Malawi	Site 6B	neonate	2017	Klebsiella pneumoniae	ST39	261146	45	5677595	1	KL2	K2	Typeable	O1/O2v1	O1ab	Typeable
42070_2#155	ERS7985457	ERR12058666	MLW_8	MLW	Eastern Africa	Malawi	Site 6B	neonate	2017	Klebsiella pneumoniae	ST39	334915	49	5678111	1	KL2	K2	Typeable	O1/O2v1	O1ab	Typeable
42070_2#185	ERS7985464	ERR12058696	MLW_8	MLW	Eastern Africa	Malawi	Site 6B	neonate	2017	Klebsiella pneumoniae	ST39	286131	39	5677117	1	KL2	K2	Typeable	O1/O2v1	O1ab	Typeable
42070_2#187	ERS7985465	ERR12058698	MLW_8	MLW	Eastern Africa	Malawi	Site 6B	neonate	2017	Klebsiella pneumoniae	ST39	327481	41	5678570	1	KL2	K2	Typeable	O1/O2v1	O1ab	Typeable
42070_2#189	ERS7985466	ERR12058700	MLW_8	MLW	Eastern Africa	Malawi	Site 6B	neonate	2017	Klebsiella pneumoniae	ST39	327481	42	5677677	1	KL2	K2	Typeable	O1/O2v1	O1ab	Typeable
42070_2#191	ERS7985467	ERR12058702	MLW_8	MLW	Eastern Africa	Malawi	Site 6B	neonate	2017	Klebsiella pneumoniae	ST39	326635	44	5679719	1	KL2	K2	Typeable	O1/O2v1	O1ab	Typeable
42070_2#213	ERS7985470	ERR12058724	MLW_8	MLW	Eastern Africa	Malawi	Site 6B	neonate	2017	Klebsiella pneumoniae	ST39	372006	41	5678712	1	KL2	K2	Typeable	O1/O2v1	O1ab	Typeable
42070_2#215	ERS7985471	ERR12058726	MLW_8	MLW	Eastern Africa	Malawi	Site 6B	neonate	2017	Klebsiella pneumoniae	ST39	339876	55	5782725	1	KL2	K2	Typeable	O1/O2v1	O1ab	Typeable
42070_2#217	ERS7985472	ERR12058728	MLW_8	MLW	Eastern Africa	Malawi	Site 6B	neonate	2017	Klebsiella pneumoniae	ST39	372174	41	5679179	1	KL2	K2	Typeable	O1/O2v1	O1ab	Typeable
42070_2#219	ERS7985473	ERR12058730	MLW_8	MLW	Eastern Africa	Malawi	Site 6B	neonate	2017	Klebsiella pneumoniae	ST39	372068	44	5679513	1	KL2	K2	Typeable	O1/O2v1	O1ab	Typeable
42070_2#221	ERS7985474	ERR12058732	MLW_8	MLW	Eastern Africa	Malawi	Site 6B	neonate	2017	Klebsiella pneumoniae	ST39	265865	44	5680613	1	KL2	K2	Typeable	O1/O2v1	O1ab	Typeable
42070_2#154	ERS7985552	ERR12058665	MLW_26	MLW	Eastern Africa	Malawi	Site 6B	neonate	2016	Klebsiella pneumoniae	ST101	315651	67	5509057	1	KL17	K17	Typeable	O1/O2v1	O1ab	Typeable
42070_2#179	ERS7985461	ERR12058690	MLW_26	MLW	Eastern Africa	Malawi	Site 6B	neonate	2017	Klebsiella pneumoniae	ST101	314284	73	5510014	1	KL17	K17	Typeable	O1/O2v1	O1ab	Typeable
42070_2#180	ERS7985559	ERR12058691	MLW_26	MLW	Eastern Africa	Malawi	Site 6B	neonate	2016	Klebsiella pneumoniae	ST101	224323	73	5510599	1	KL17	Capsule null	Typeable	O1/O2v1	O1ab	Typeable
42070_2#182	ERS7985558	ERR12058693	MLW_26	MLW	Eastern Africa	Malawi	Site 6B	neonate	2016	Klebsiella pneumoniae	ST101	314279	70	5505473	1	KL17	K17	Typeable	O1/O2v1	O1ab	Typeable
42070_2#184	ERS7985561	ERR12058695	MLW_26	MLW	Eastern Africa	Malawi	Site 6B	neonate	2016	Klebsiella pneumoniae	ST101	314279	75	5510018	1	KL17	K17	Typeable	O1/O2v1	O1ab	Typeable
42070_2#255	ERS7985483	ERR12058766	MLW_26	MLW	Eastern Africa	Malawi	Site 6B	neonate	2017	Klebsiella pneumoniae	ST101	349734	70	5508819	1	KL17	K17	Typeable	O1/O2v1	O1ab	Typeable
42070_2#316	ERS7985499	ERR12058826	MLW_26	MLW	Eastern Africa	Malawi	Site 6B	neonate	2017	Klebsiella pneumoniae	ST101	315651	64	5512060	1	KL17	K17	Typeable	O1/O2v1	O1ab	Typeable
42070_2#158	ERS7985555	ERR12058669	MLW_27	MLW	Eastern Africa	Malawi	Site 6B	neonate	2017	Klebsiella pneumoniae	ST101	324564	69	5509025	1	KL17	K17	Typeable	O1/O2v1	O1ab	Typeable
42070_2#216	ERS7985568	ERR12058727	MLW_27	MLW	Eastern Africa	Malawi	Site 6B	neonate	2017	Klebsiella pneumoniae	ST101	374765	63	5510536	1	KL17	K17	Typeable	O1/O2v1	O1ab	Typeable
42070_2#220	ERS7985570	ERR12058731	MLW_28	MLW	Eastern Africa	Malawi	Site 6B	neonate	2017	Klebsiella pneumoniae	ST45	461825	38	5768917	0	KL52	K52	Typeable	OL13	O13	Typeable
42070_2#275	ERS7985485	ERR12058786	MLW_28	MLW	Eastern Africa	Malawi	Site 6B	neonate	2017	Klebsiella pneumoniae	ST45	408782	62	5980105	1	KL52	K52	Typeable	OL13	O13	Untypeable
42070_2#227	ERS7985246	ERR12058738	MLW_29	MLW	Eastern Africa	Malawi	Site 6B	neonate	2018	Klebsiella pneumoniae	ST17	257419	122	5857850	1	KL122	unknown (KL122)	Typeable	O1/O2v2	O2afg	Typeable
42070_2#229	ERS7985245	ERR12058740	MLW_29	MLW	Eastern Africa	Malawi	Site 6B	neonate	2018	Klebsiella pneumoniae	ST17	302688	108	5854943	1	KL122	unknown (KL122)	Typeable	O1/O2v2	O2afg	Typeable
42070_2#230	ERS7985402	ERR12058741	MLW_30	MLW	Eastern Africa	Malawi	Site 6B	neonate	2019	Klebsiella pneumoniae	ST607	340144	53	5587683	1	KL25	K25	Typeable	O1/O2v1	O1ab	Typeable
42070_2#238	ERS7985406	ERR12058749	MLW_30	MLW	Eastern Africa	Malawi	Site 6B	neonate	2019	Klebsiella pneumoniae	ST607	375680	58	5585684	1	KL25	K25	Typeable	O1/O2v1	O1ab	Typeable
42070_2#240	ERS7985407	ERR12058751	MLW_31	MLW	Eastern Africa	Malawi	Site 6B	neonate	2019	Klebsiella pneumoniae	ST307	298820	52	5441953	1	KL102	unknown (KL102)	Typeable	O1/O2v2	O2afg	Typeable
42139_1#237	ERS7985969	ERR12059437	MLW_31	MLW	Eastern Africa	Malawi	Site 6B	neonate	2019	Klebsiella pneumoniae	ST307	377096	35	5444113	1	KL102	unknown (KL102)	Typeable	O1/O2v2	O2afg	Typeable
42139_1#259	ERS7985972	ERR12059442	MLW_31	MLW	Eastern Africa	Malawi	Site 6B	neonate	2019	Klebsiella pneumoniae	ST307	706845	34	5440926	1	KL102	unknown (KL102)	Typeable	O1/O2v2	O2afg	Typeable
42070_2#273	ERS7985484	ERR12058784	MLW_28	MLW	Eastern Africa	Malawi	Site 6B	neonate	2017	Klebsiella pneumoniae	ST45	361746	84	5974713	1	KL52	K52	Typeable	OL13	O13	Typeable
42070_2#5	ERS7985190	ERR12058523	MLW_32	MLW	Eastern Africa	Malawi	Site 6B	neonate	2013	Klebsiella pneumoniae	ST340	270620	62	5560104	1	KL15	K15	Typeable	O4	O4	Typeable
42070_2#9	ERS7985192	ERR12058527	MLW_32	MLW	Eastern Africa	Malawi	Site 6B	neonate	2013	Klebsiella pneumoniae	ST340	196582	64	5556008	1	KL15	K15	Typeable	O4	O4	Typeable
42092_1#146	ERS7984837	ERR12058907	MLW_33	MLW	Eastern Africa	Malawi	Site 6B	neonate	2020	Klebsiella pneumoniae	ST15	269168	59	5693075	1	KL48	K48	Typeable	O1/O2v1	O1ab	Typeable
42092_1#84	ERS7984822	ERR12058892	MLW_33	MLW	Eastern Africa	Malawi	Site 6B	neonate	2020	Klebsiella pneumoniae	ST15	329273	58	5545877	1	KL48	K48	Typeable	O1/O2v1	O1ab	Typeable
42092_1#20	ERS7984803	ERR12058876	MLW_33	MLW	Eastern Africa	Malawi	Site 6B	neonate	2019	Klebsiella pneumoniae	ST15	294265	61	5547174	1	KL48	K48	Typeable	O1/O2v1	O1ab	Typeable
42092_1#22	ERS7984805	ERR12058877	MLW_33	MLW	Eastern Africa	Malawi	Site 6B	neonate	2019	Klebsiella pneumoniae	ST15	321390	66	5543744	1	KL48	K48	Typeable	O1/O2v1	O1ab	Typeable
42092_1#28	ERS7984808	ERR12058880	MLW_33	MLW	Eastern Africa	Malawi	Site 6B	neonate	2019	Klebsiella pneumoniae	ST15	326092	61	5716187	1	KL48	K48	Typeable	O1/O2v1	O1ab	Typeable
42092_1#30	ERS7984809	ERR12058881	MLW_33	MLW	Eastern Africa	Malawi	Site 6B	neonate	2019	Klebsiella pneumoniae	ST15	270730	68	5548194	1	KL48	K48	Typeable	O1/O2v1	O1ab	Typeable
42092_2#41	ERS7984950	ERR12058991	MLW_33	MLW	Eastern Africa	Malawi	Site 6B	neonate	2019	Klebsiella pneumoniae	ST15	333352	71	5546109	1	KL48	K48	Typeable	O1/O2v1	O1ab	Typeable
42139_1#202	ERS7986137	ERR12059418	MLW_33	MLW	Eastern Africa	Malawi	Site 6B	neonate	2019	Klebsiella pneumoniae	ST15	268980	60	5546435	1	KL48	K48	Typeable	O1/O2v1	O1ab	Typeable
42139_1#206	ERS7986139	ERR12059422	MLW_33	MLW	Eastern Africa	Malawi	Site 6B	neonate	2019	Klebsiella pneumoniae	ST15	262699	59	5547804	1	KL48	K48	Typeable	O1/O2v1	O1ab	Typeable
42139_1#208	ERS7986140	ERR12059424	MLW_33	MLW	Eastern Africa	Malawi	Site 6B	neonate	2019	Klebsiella pneumoniae	ST15	329756	59	5546613	1	KL48	K48	Typeable	O1/O2v1	O1ab	Typeable
42139_1#234	ERS7986145	ERR12059434	MLW_33	MLW	Eastern Africa	Malawi	Site 6B	neonate	2019	Klebsiella pneumoniae	ST15	271203	57	5548700	1	KL48	K48	Typeable	O1/O2v1	O1ab	Typeable
42092_1#224	ERS7984861	ERR12058930	MLW_34	MLW	Eastern Africa	Malawi	Site 6B	neonate	2020	Klebsiella pneumoniae	ST29	350651	67	5612635	1	KL19	K19	Typeable	O1/O2v2	O1ab	Typeable
42092_1#248	ERS7984865	ERR12058934	MLW_34	MLW	Eastern Africa	Malawi	Site 6B	neonate	2020	Klebsiella pneumoniae	ST29	350068	62	5614807	1	KL19	K19	Typeable	O1/O2v2	O1ab	Typeable
42092_1#280	ERS7984873	ERR12058942	MLW_34	MLW	Eastern Africa	Malawi	Site 6B	neonate	2020	Klebsiella pneumoniae	ST29	335523	72	5613752	1	KL19	Capsule null	Typeable	O1/O2v2	O1ab	Typeable
42092_1#284	ERS7984875	ERR12058944	MLW_34	MLW	Eastern Africa	Malawi	Site 6B	neonate	2020	Klebsiella pneumoniae	ST29	350552	69	5612927	1	KL19	K19	Typeable	O1/O2v2	O1ab	Typeable
42092_1#288	ERS7984877	ERR12058946	MLW_34	MLW	Eastern Africa	Malawi	Site 6B	neonate	2020	Klebsiella pneumoniae	ST29	350552	74	5613436	1	KL19	K19	Typeable	O1/O2v2	O1ab	Typeable
42092_2#1	ERS7984882	ERR12058951	MLW_34	MLW	Eastern Africa	Malawi	Site 6B	neonate	2020	Klebsiella pneumoniae	ST29	350102	70	5612015	1	KL19	K19	Typeable	O1/O2v2	O1ab	Typeable
42092_1#24	ERS7984806	ERR12058878	MLW_35	MLW	Eastern Africa	Malawi	Site 6B	neonate	2019	Klebsiella pneumoniae	ST45	362971	35	5440081	0	KL15	K15	Typeable	O4	O4	Typeable
42139_1#162	ERS7986125	ERR12059394	MLW_35	MLW	Eastern Africa	Malawi	Site 6B	neonate	2019	Klebsiella pneumoniae	ST45	376988	35	5437889	0	KL15	K15	Typeable	O4	O4	Typeable
42139_1#174	ERS7986131	ERR12059406	MLW_35	MLW	Eastern Africa	Malawi	Site 6B	neonate	2019	Klebsiella pneumoniae	ST45	437099	35	5438916	0	KL15	K15	Typeable	O4	O4	Typeable
42139_1#176	ERS7986132	ERR12059408	MLW_35	MLW	Eastern Africa	Malawi	Site 6B	neonate	2019	Klebsiella pneumoniae	ST45	437099	35	5440048	0	KL15	K15	Typeable	O4	O4	Typeable
42092_2#7	ERS7984941	ERR12058957	MLW_34	MLW	Eastern Africa	Malawi	Site 6B	neonate	2020	Klebsiella pneumoniae	ST29	368390	75	5612885	1	KL19	K19	Typeable	O1/O2v2	O1ab	Typeable
42092_1#242	ERS7984862	ERR12058931	MLW_36	MLW	Eastern Africa	Malawi	Site 6B	neonate	2020	Klebsiella pneumoniae	ST463-1LV	428661	70	5354052	0	KL49	Capsule null	Typeable	OL13	O13	Typeable
42092_1#286	ERS7984876	ERR12058945	MLW_36	MLW	Eastern Africa	Malawi	Site 6B	neonate	2020	Klebsiella pneumoniae	ST463-1LV	255755	71	5353106	0	KL49	Capsule null	Typeable	OL13	O13	Typeable
42092_1#312	ERS7984881	ERR12058950	MLW_36	MLW	Eastern Africa	Malawi	Site 6B	neonate	2020	Klebsiella pneumoniae	ST463-1LV	315199	78	5354902	0	KL49	K49	Typeable	OL13	O13	Typeable
42139_1#100	ERS7986110	ERR12059364	MLW_35	MLW	Eastern Africa	Malawi	Site 6B	neonate	2019	Klebsiella pneumoniae	ST45	437097	37	5439418	0	KL15	K15	Typeable	O4	O4	Typeable
42139_1#112	ERS7986116	ERR12059376	MLW_35	MLW	Eastern Africa	Malawi	Site 6B	neonate	2019	Klebsiella pneumoniae	ST45	488450	43	5434352	0	KL15	K15	Typeable	O4	O4	Typeable
42139_1#132	ERS7986117	ERR12059380	MLW_35	MLW	Eastern Africa	Malawi	Site 6B	neonate	2019	Klebsiella pneumoniae	ST45	358293	33	5435809	0	KL15	K15	Typeable	O4	O4	Typeable
42139_1#12	ERS7986090	ERR12059324	MLW_37	MLW	Eastern Africa	Malawi	Site 6B	neonate	2019	Klebsiella pneumoniae	ST48	469730	39	5419165	1	KL62	K62	Typeable	O1/O2v1	O1ab	Typeable
42139_1#354	ERS7986081	ERR12059482	MLW_37	MLW	Eastern Africa	Malawi	Site 6B	neonate	2019	Klebsiella pneumoniae	ST48	578535	42	5417832	1	KL62	K62	Typeable	O1/O2v1	O1ab	Typeable
42139_1#4	ERS7986088	ERR12059318	MLW_37	MLW	Eastern Africa	Malawi	Site 6B	neonate	2019	Klebsiella pneumoniae	ST48	469730	36	5417233	1	KL62	K62	Typeable	O1/O2v1	O1ab	Typeable
42139_1#2	ERS7986085	ERR12059316	MLW_38	MLW	Eastern Africa	Malawi	Site 6B	neonate	2019	Klebsiella pneumoniae	ST17	428464	41	5590936	1	KL25	K25	Typeable	O5	O5	Typeable
42139_1#328	ERS7986075	ERR12059473	MLW_38	MLW	Eastern Africa	Malawi	Site 6B	neonate	2019	Klebsiella pneumoniae	ST17	428464	46	5596732	1	KL25	K25	Typeable	O5	O5	Typeable
42139_1#263	ERS7986056	ERR12059444	MLW_31	MLW	Eastern Africa	Malawi	Site 6B	neonate	2019	Klebsiella pneumoniae	ST307	378138	36	5442476	1	KL102	unknown (KL102)	Typeable	O1/O2v2	O2afg	Typeable
22072_1#106	ERS1530965	ERR2497247	NA	MLW	Eastern Africa	Malawi	Site 6B	neonate	2014	Klebsiella pneumoniae	ST702-1LV	118063	114	5733325	1	KL109	unknown (KL109)	Typeable	O1/O2v2	O2afg	Typeable
22072_1#113	ERS1530972	ERR2497254	NA	MLW	Eastern Africa	Malawi	Site 6B	neonate	2014	Klebsiella pneumoniae	ST14	179565	117	5764061	1	KL16	K16	Typeable	O1/O2v1	O1ab	Typeable
22072_1#117	ERS1530976	ERR2497258	NA	MLW	Eastern Africa	Malawi	Site 6B	neonate	2014	Klebsiella pneumoniae	ST985-1LV	161556	112	5763940	1	KL39	K39	Typeable	O1/O2v2	O1ab	Typeable
22072_1#128	ERS1530988	ERR2497269	NA	MLW	Eastern Africa	Malawi	Site 6B	neonate	2015	Klebsiella pneumoniae	ST2439	399378	25	5170742	0	KL3	K3	Typeable	O1/O2v1	O1ab	Typeable
22072_1#129	ERS1530989	ERR2497270	NA	MLW	Eastern Africa	Malawi	Site 6B	neonate	2015	Klebsiella pneumoniae	ST340	209507	67	5639583	1	KL15	K15	Typeable	O4	O4	Typeable
22072_1#137	ERS1531001	ERR2497278	NA	MLW	Eastern Africa	Malawi	Site 6B	neonate	2015	Klebsiella pneumoniae	ST17	370920	46	5565996	1	KL25	K25	Typeable	O5	O5	Typeable
22072_1#138	ERS1531002	ERR2497279	NA	MLW	Eastern Africa	Malawi	Site 6B	neonate	2015	Klebsiella pneumoniae	ST36	353435	92	5598634	1	KL102	unknown (KL102)	Typeable	O1/O2v2	O2afg	Typeable
22072_1#155	ERS1531028	ERR2497296	NA	MLW	Eastern Africa	Malawi	Site 6B	neonate	2015	Klebsiella pneumoniae	ST54	216941	75	5608748	1	KL14	K14	Typeable	O3b	O3b	Typeable
22072_1#165	ERS1531041	ERR2497306	NA	MLW	Eastern Africa	Malawi	Site 6B	neonate	2015	Klebsiella pneumoniae	ST14	309756	45	5557032	0	KL16	K16	Typeable	O1/O2v1	O1ab	Typeable
22072_1#237	ERS1531126	ERR2497378	NA	MLW	Eastern Africa	Malawi	Site 6B	neonate	2013	Klebsiella pneumoniae	ST17	786218	49	5563362	0	KL134	unknown (KL134)	Typeable	O3b	O3b	Typeable
22072_1#239	ERS1531128	ERR2497380	NA	MLW	Eastern Africa	Malawi	Site 6B	neonate	2013	Klebsiella pneumoniae	ST340	270616	66	5488209	1	KL15	K15	Typeable	O4	O4	Typeable
22072_1#98	ERS1530956	ERR2497239	NA	MLW	Eastern Africa	Malawi	Site 6B	neonate	2014	Klebsiella pneumoniae	ST6931	758393	34	5149042	0	KL43	K43	Typeable	O1/O2v1	O1ab	Typeable
42070_1#145	ERS7985846	ERR12058321	NA	MLW	Eastern Africa	Malawi	Site 6B	neonate	2017	Klebsiella pneumoniae	ST14	509815	57	5762598	1	KL2	K2	Typeable	O1/O2v1	O1ab	Typeable
42070_1#162	ERS7985754	ERR12058338	NA	MLW	Eastern Africa	Malawi	Site 6B	neonate	2016	Klebsiella pneumoniae	ST39	238105	58	5581685	1	KL23	K23	Typeable	O1/O2v2	O1ab	Typeable
42070_1#168	ERS7985757	ERR12058344	NA	MLW	Eastern Africa	Malawi	Site 6B	neonate	2016	Klebsiella pneumoniae	ST14	350154	89	5868333	1	KL2	K2	Typeable	O1/O2v1	O1ab	Typeable
42070_1#175	ERS7985685	ERR12058351	NA	MLW	Eastern Africa	Malawi	Site 6B	neonate	2018	Klebsiella pneumoniae	ST1552	381706	44	5636567	1	KL25	K25	Typeable	O1/O2v1	O1ab	Typeable
42070_1#18	ERS7985980	ERR12058198	NA	MLW	Eastern Africa	Malawi	Site 6B	neonate	2018	Klebsiella pneumoniae	ST14	371595	36	5536366	1	KL2	K2	Typeable	O1/O2v1	O1ab	Typeable
42070_1#191	ERS7985861	ERR12058362	NA	MLW	Eastern Africa	Malawi	Site 6B	neonate	2019	Klebsiella pneumoniae	ST540	152530	137	5916159	1	KL9	K9	Typeable	O1/O2v2	O1ab	Typeable
42070_1#196	ERS7985763	ERR12058367	NA	MLW	Eastern Africa	Malawi	Site 6B	neonate	2016	Klebsiella pneumoniae	ST76	982169	36	5522615	1	KL10	K10	Typeable	O3/O3a	O3/O3a	Typeable
42070_1#197	ERS7985688	ERR12058368	NA	MLW	Eastern Africa	Malawi	Site 6B	neonate	2018	Klebsiella pneumoniae	ST307	328411	60	5556902	1	KL102	unknown (KL102)	Typeable	O1/O2v2	O2afg	Typeable
42070_1#235	ERS7985699	ERR12058403	NA	MLW	Eastern Africa	Malawi	Site 6B	neonate	2018	Klebsiella pneumoniae	ST307	384847	37	5527137	1	KL102	unknown (KL102)	Typeable	O1/O2v2	O2afg	Typeable
42070_1#237	ERS7985700	ERR12058405	NA	MLW	Eastern Africa	Malawi	Site 6B	neonate	2018	Klebsiella pneumoniae	ST2665	372034	74	5621404	1	KL102	unknown (KL102)	Typeable	O1/O2v2	O2afg	Typeable
42070_1#241	ERS7985872	ERR12058409	NA	MLW	Eastern Africa	Malawi	Site 6B	neonate	2018	Klebsiella pneumoniae	ST607	293256	63	5592850	1	KL25	K25	Typeable	O1/O2v1	O1ab	Typeable
42070_1#253	ERS7985878	ERR12058416	NA	MLW	Eastern Africa	Malawi	Site 6B	neonate	2018	Klebsiella pneumoniae	ST101	380111	55	5528562	1	KL106	unknown (KL106)	Typeable	O1/O2v2	O1ab	Typeable
42070_1#259	ERS7985702	ERR12058421	NA	MLW	Eastern Africa	Malawi	Site 6B	neonate	2018	Klebsiella pneumoniae	ST256	511138	30	5461486	0	KL47	K47	Untypeable	OL13	O13	Typeable
42070_1#263	ERS7985706	ERR12058425	NA	MLW	Eastern Africa	Malawi	Site 6B	neonate	2018	Klebsiella pneumoniae	ST15	367621	64	5655378	1	KL112	unknown (KL112)	Typeable	O1/O2v2	O1ab	Typeable
42070_1#271	ERS7985709	ERR12058431	NA	MLW	Eastern Africa	Malawi	Site 6B	neonate	2018	Klebsiella pneumoniae	ST25	313142	64	5619183	1	KL2	K2	Typeable	O1/O2v2	O1ab	Typeable
42070_1#287	ERS7985887	ERR12058443	NA	MLW	Eastern Africa	Malawi	Site 6B	neonate	2018	Klebsiella pneumoniae	ST20	263372	70	5564338	1	KL28	Capsule null	Typeable	O1/O2v2	O1ab	Typeable
42070_1#30	ERS7985986	ERR12058209	NA	MLW	Eastern Africa	Malawi	Site 6B	neonate	2018	Klebsiella pneumoniae	ST14	365923	56	5591262	1	KL2	K2	Typeable	O1/O2v1	O1ab	Typeable
42070_1#303	ERS7985717	ERR12058459	NA	MLW	Eastern Africa	Malawi	Site 6B	neonate	2018	Klebsiella pneumoniae	ST391	463150	48	5653743	1	KL30	K30	Typeable	O1/O2v2	O1ab	Typeable
42070_1#307	ERS7985888	ERR12058462	NA	MLW	Eastern Africa	Malawi	Site 6B	neonate	2018	Klebsiella pneumoniae	ST607	248410	59	5598875	1	KL25	K25	Typeable	O1/O2v1	O1ab	Typeable
42070_1#320	ERS7985720	ERR12058475	NA	MLW	Eastern Africa	Malawi	Site 6B	neonate	2018	Klebsiella pneumoniae	ST307	298820	57	5687251	0	KL102	unknown (KL102)	Typeable	O1/O2v2	O2afg	Typeable
42070_1#326	ERS7985723	ERR12058481	NA	MLW	Eastern Africa	Malawi	Site 6B	neonate	2018	Klebsiella pneumoniae	ST7081	506065	35	5505177	1	KL111	unknown (KL111)	Typeable	O3b	O3b	Typeable
42070_1#332	ERS7985896	ERR12058487	NA	MLW	Eastern Africa	Malawi	Site 6B	neonate	2018	Klebsiella pneumoniae	ST4	370274	72	5785109	1	KL13	K13	Typeable	O1/O2v1	O1ab	Typeable
42070_1#348	ERS7985730	ERR12058503	NA	MLW	Eastern Africa	Malawi	Site 6B	neonate	2017	Klebsiella pneumoniae	ST37	371862	51	5328208	1	KL15	K15	Typeable	O4	O4	Typeable
42070_1#36	ERS7985742	ERR12058215	NA	MLW	Eastern Africa	Malawi	Site 6B	neonate	2017	Klebsiella pneumoniae	ST280	477381	30	5393336	1	KL23	Capsule null	Typeable	O1/O2v2	O2afg	Typeable
42070_1#361	ERS7985977	ERR12058516	NA	MLW	Eastern Africa	Malawi	Site 6B	neonate	2018	Klebsiella pneumoniae	ST39	375356	49	5727139	1	KL2	K2	Typeable	O1/O2v1	O1ab	Typeable
42070_1#39	ERS7985648	ERR12058218	NA	MLW	Eastern Africa	Malawi	Site 6B	neonate	2016	Klebsiella pneumoniae	ST540	178224	104	5825261	1	KL9	K9	Typeable	O1/O2v2	O1ab	Typeable
42070_1#43	ERS7985649	ERR12058222	NA	MLW	Eastern Africa	Malawi	Site 6B	neonate	2016	Klebsiella pneumoniae	ST86	383802	41	5596006	1	KL2	K2	Typeable	O1/O2v1	O1ab	Typeable
42070_1#48	ERS7985748	ERR12058227	NA	MLW	Eastern Africa	Malawi	Site 6B	neonate	2017	Klebsiella pneumoniae	ST551	264385	57	5449798	1	KL10	K10	Typeable	O1/O2v1	O1ab	Typeable
42070_1#73	ERS7985654	ERR12058250	NA	MLW	Eastern Africa	Malawi	Site 6B	neonate	2017	Klebsiella pneumoniae	ST245-2LV	200762	89	5402643	0	KL104	unknown (KL104)	Typeable	O1/O2v2	O1ab	Typeable
42070_1#87	ERS7985832	ERR12058264	NA	MLW	Eastern Africa	Malawi	Site 6B	neonate	2018	Klebsiella pneumoniae	ST4	320228	71	5782483	1	KL13	K13	Typeable	O1/O2v1	O1ab	Typeable
42070_1#9	ERS7985639	ERR12058189	NA	MLW	Eastern Africa	Malawi	Site 6B	neonate	2016	Klebsiella pneumoniae	ST20	585327	56	5579994	1	KL28	K28	Typeable	O1/O2v2	O1ab	Typeable
42070_2#135	ERS7985223	ERR12058647	NA	MLW	Eastern Africa	Malawi	Site 6B	neonate	2018	Klebsiella pneumoniae	ST35	407951	64	5697735	1	KL30	K30	Typeable	O1/O2v1	O1ab	Typeable
42070_2#165	ERS7985231	ERR12058676	NA	MLW	Eastern Africa	Malawi	Site 6B	neonate	2018	Klebsiella pneumoniae	ST48	469448	37	5414624	1	KL62	K62	Typeable	O1/O2v1	O1ab	Typeable
42070_2#170	ERS7985387	ERR12058681	NA	MLW	Eastern Africa	Malawi	Site 6B	neonate	2019	Klebsiella pneumoniae	ST1427	356509	79	5524230	1	KL67	K67	Typeable	OL13	O13	Typeable
42070_2#183	ERS7985463	ERR12058694	NA	MLW	Eastern Africa	Malawi	Site 6B	neonate	2017	Klebsiella pneumoniae	ST29	447233	34	5460520	1	KL19	K19	Typeable	O1/O2v2	O1ab	Typeable
42070_2#2	ERS7985344	ERR12058520	NA	MLW	Eastern Africa	Malawi	Site 6B	neonate	2018	Klebsiella pneumoniae	ST17	335804	63	5420015	1	KL25	K25	Typeable	O5	O5	Typeable
42070_2#222	ERS7985571	ERR12058733	NA	MLW	Eastern Africa	Malawi	Site 6B	neonate	2017	Klebsiella pneumoniae	ST6126	215043	94	5475557	1	KL49	Capsule null	Typeable	OL13	O13	Typeable
42070_2#232	ERS7985404	ERR12058743	NA	MLW	Eastern Africa	Malawi	Site 6B	neonate	2019	Klebsiella pneumoniae	ST1799	350809	89	5319647	0	KL16	K16	Typeable	O1/O2v1	O1ab	Typeable
42070_2#236	ERS7985405	ERR12058747	NA	MLW	Eastern Africa	Malawi	Site 6B	neonate	2019	Klebsiella pneumoniae	ST607	338227	60	5603462	1	KL25	K25	Typeable	O1/O2v1	O1ab	Typeable
42070_2#244	ERS7985574	ERR12058755	NA	MLW	Eastern Africa	Malawi	Site 6B	neonate	2016	Klebsiella pneumoniae	ST231	355751	96	5515309	1	KL30	K30	Typeable	O1/O2v2	O1ab	Typeable
42070_2#260	ERS7985409	ERR12058771	NA	MLW	Eastern Africa	Malawi	Site 6B	neonate	2019	Klebsiella pneumoniae	ST37	712145	38	5418628	1	KL15	K15	Typeable	O4	O4	Typeable
42070_2#264	ERS7985411	ERR12058775	NA	MLW	Eastern Africa	Malawi	Site 6B	neonate	2019	Klebsiella pneumoniae	ST1263	344375	54	5366929	0	KL10	K10	Untypeable	O3/O3a	O3/O3a	Typeable
42070_2#286	ERS7985587	ERR12058797	NA	MLW	Eastern Africa	Malawi	Site 6B	neonate	2016	Klebsiella pneumoniae	ST25	177673	83	5752487	1	KL2	K2	Typeable	O1/O2v2	O1ab	Typeable
42070_2#3	ERS7985189	ERR12058521	NA	MLW	Eastern Africa	Malawi	Site 6B	neonate	2020	Klebsiella pneumoniae	ST2632	376022	35	5247539	0	KL45	K45	Untypeable	O1/O2v2	O1ab	Typeable
42070_2#306	ERS7985592	ERR12058817	NA	MLW	Eastern Africa	Malawi	Site 6B	neonate	2016	Klebsiella pneumoniae	ST307	374429	36	5445070	1	KL102	unknown (KL102)	Typeable	O1/O2v2	O2afg	Typeable
42070_2#307	ERS7985493	ERR12058818	NA	MLW	Eastern Africa	Malawi	Site 6B	neonate	2017	Klebsiella pneumoniae	ST25	217016	76	5654304	1	KL2	K2	Typeable	O1/O2v2	O2afg	Typeable
42070_2#317	ERS7985327	ERR12058827	NA	MLW	Eastern Africa	Malawi	Site 6B	neonate	2018	Klebsiella pneumoniae	ST34	356424	47	5302293	0	KL117	unknown (KL117)	Typeable	O1/O2v2	O2afg	Typeable
42070_2#325	ERS7985331	ERR12058835	NA	MLW	Eastern Africa	Malawi	Site 6B	neonate	2018	Klebsiella pneumoniae	ST1552	388932	50	5649115	1	KL25	K25	Typeable	O1/O2v1	O1ab	Typeable
42070_2#326	ERS7985429	ERR12058836	NA	MLW	Eastern Africa	Malawi	Site 6B	neonate	2019	Klebsiella pneumoniae	ST372	369762	75	5631456	1	KL43	K43	Typeable	O1/O2v1	O2a	Typeable
42070_2#336	ERS7985503	ERR12058846	NA	MLW	Eastern Africa	Malawi	Site 6B	neonate	2017	Klebsiella pneumoniae	ST43	264039	52	5472395	1	KL61	K61	Typeable	O1/O2v1	O1ab	Typeable
42070_2#35	ERS7985196	ERR12058553	NA	MLW	Eastern Africa	Malawi	Site 6B	neonate	2013	Klebsiella pneumoniae	ST45	363963	64	5764815	1	KL52	K52	Typeable	OL13	O13	Untypeable
42070_2#359	ERS7985510	ERR12058869	NA	MLW	Eastern Africa	Malawi	Site 6B	neonate	2017	Klebsiella pneumoniae	ST101	374764	62	5509436	1	KL17	K17	Typeable	O1/O2v1	O1ab	Typeable
42070_2#362	ERS7985513	ERR12058872	NA	MLW	Eastern Africa	Malawi	Site 6B	neonate	2016	Klebsiella pneumoniae	ST292	443590	21	5209762	0	KL51	K51	Typeable	O3b	O3b	Typeable
42070_2#44	ERS7985357	ERR12058562	NA	MLW	Eastern Africa	Malawi	Site 6B	neonate	2019	Klebsiella pneumoniae	ST14	463888	40	5486025	1	KL16	K16	Typeable	O1/O2v1	O1ab	Typeable
42070_2#62	ERS7985530	ERR12058578	NA	MLW	Eastern Africa	Malawi	Site 6B	neonate	2017	Klebsiella pneumoniae	ST3430	294067	51	5757967	0	KL52	K52	Untypeable	OL13	O13	Typeable
42092_1#186	ERS7984850	ERR12058919	NA	MLW	Eastern Africa	Malawi	Site 6B	neonate	2020	Klebsiella pneumoniae	ST391	498077	32	5501054	1	KL30	K30	Typeable	O1/O2v2	O1ab	Typeable
42092_1#148	ERS7984838	ERR12058908	NA	MLW	Eastern Africa	Malawi	Site 6B	neonate	2020	Klebsiella pneumoniae	ST607	374110	52	5613150	1	KL25	K25	Typeable	O1/O2v1	O1ab	Typeable
42092_1#214	ERS7984856	ERR12058925	NA	MLW	Eastern Africa	Malawi	Site 6B	neonate	2020	Klebsiella pneumoniae	ST45	973654	47	5720000	1	KL52	K52	Typeable	OL13	O13	Typeable
42092_1#220	ERS7984859	ERR12058928	NA	MLW	Eastern Africa	Malawi	Site 6B	neonate	2020	Klebsiella pneumoniae	ST3132	165606	108	5709048	1	KL142	Capsule null	Typeable	O1/O2v1	O1ab	Typeable
42092_1#274	ERS7984870	ERR12058939	NA	MLW	Eastern Africa	Malawi	Site 6B	neonate	2020	Klebsiella pneumoniae	ST584	623955	34	5373163	1	KL9	K9	Typeable	O1/O2v2	O2afg	Typeable
42092_1#308	ERS7984879	ERR12058948	NA	MLW	Eastern Africa	Malawi	Site 6B	neonate	2020	Klebsiella pneumoniae	ST307	302589	66	5654209	1	KL102	unknown (KL102)	Typeable	O1/O2v2	O2afg	Typeable
42092_1#58	ERS7984818	ERR12058887	NA	MLW	Eastern Africa	Malawi	Site 6B	neonate	2019	Klebsiella pneumoniae	ST29	352060	78	5611133	1	KL19	K19	Typeable	O1/O2v2	O1ab	Typeable
42092_1#88	ERS7984824	ERR12058894	NA	MLW	Eastern Africa	Malawi	Site 6B	neonate	2020	Klebsiella pneumoniae	ST307	326097	76	5805619	1	KL102	unknown (KL102)	Typeable	O1/O2v2	O2afg	Typeable
42092_2#18	ERS7985260	ERR12058968	NA	MLW	Eastern Africa	Malawi	Site 6B	neonate	2014	Klebsiella pneumoniae	ST391	463781	109	5788887	1	KL30	K30	Typeable	O1/O2v2	O1ab	Typeable
42092_2#3	ERS7984939	ERR12058953	NA	MLW	Eastern Africa	Malawi	Site 6B	neonate	2020	Klebsiella pneumoniae	ST29	435184	33	5331215	1	KL30	K30	Typeable	O1/O2v2	O1ab	Typeable
42092_2#5	ERS7984940	ERR12058955	NA	MLW	Eastern Africa	Malawi	Site 6B	neonate	2020	Klebsiella pneumoniae	ST45	358616	55	5574143	1	KL15	K15	Typeable	O4	O4	Typeable
42092_2#9	ERS7984942	ERR12058959	NA	MLW	Eastern Africa	Malawi	Site 6B	neonate	2020	Klebsiella pneumoniae	ST39	334924	44	5561105	1	KL2	K2	Typeable	O1/O2v1	O1ab	Typeable
42139_1#110	ERS7986115	ERR12059374	NA	MLW	Eastern Africa	Malawi	Site 6B	neonate	2019	Klebsiella pneumoniae	ST14	383919	75	5809425	1	KL2	K2	Typeable	O1/O2v1	O1ab	Typeable
42139_1#170	ERS7986129	ERR12059402	NA	MLW	Eastern Africa	Malawi	Site 6B	neonate	2019	Klebsiella pneumoniae	ST3132	120296	105	5697276	1	KL142	Capsule null	Typeable	O1/O2v1	O1ab	Typeable
42139_1#197	ERS7985957	ERR12059413	NA	MLW	Eastern Africa	Malawi	Site 6B	neonate	2013	Klebsiella pneumoniae	ST340	219859	66	5600911	1	KL15	K15	Typeable	O4	O4	Typeable
42139_1#269	ERS7986061	ERR12059447	NA	MLW	Eastern Africa	Malawi	Site 6B	neonate	2019	Klebsiella pneumoniae	ST48	372851	45	5415964	1	KL62	K62	Typeable	O1/O2v1	O1ab	Typeable
42139_1#293	ERS7986065	ERR12059459	NA	MLW	Eastern Africa	Malawi	Site 6B	neonate	2019	Klebsiella pneumoniae	ST3132	135421	112	5626472	1	KL142	Capsule null	Typeable	O1/O2v1	O1ab	Typeable
42139_1#295	ERS7986064	ERR12059460	NA	MLW	Eastern Africa	Malawi	Site 6B	neonate	2019	Klebsiella pneumoniae	ST4083	385751	40	5486808	1	KL35	K35	Typeable	O1/O2v2	O1ab	Typeable
42139_1#320	ERS7986071	ERR12059469	NA	MLW	Eastern Africa	Malawi	Site 6B	neonate	2019	Klebsiella pneumoniae	ST110	243899	65	5580193	0	KL108	unknown (KL108)	Typeable	O1/O2v2	O1ab	Typeable
42139_1#318	ERS7986070	ERR12059468	NA	MLW	Eastern Africa	Malawi	Site 6B	neonate	2019	Klebsiella pneumoniae	ST307	378138	36	5541929	1	KL102	unknown (KL102)	Typeable	O1/O2v2	O2afg	Typeable
42139_1#330	ERS7986076	ERR12059474	NA	MLW	Eastern Africa	Malawi	Site 6B	neonate	2019	Klebsiella pneumoniae	ST14	391069	30	5537330	1	KL2	Capsule null	Typeable	O1/O2v1	O1ab	Typeable
42139_1#350	ERS7986082	ERR12059480	NA	MLW	Eastern Africa	Malawi	Site 6B	neonate	2019	Klebsiella pneumoniae	ST1015-2LV	390103	32	5257182	0	KL10	K10	Typeable	O3b	O3b	Typeable
42139_1#352	ERS7986084	ERR12059481	NA	MLW	Eastern Africa	Malawi	Site 6B	neonate	2019	Klebsiella pneumoniae	ST54	204676	80	5494364	1	KL14	K14	Typeable	O3b	O3b	Typeable
42139_1#38	ERS7986095	ERR12059334	NA	MLW	Eastern Africa	Malawi	Site 6B	neonate	2019	Klebsiella pneumoniae	ST39	338091	63	5858848	1	KL2	K2	Typeable	O1/O2v1	O1ab	Typeable
42139_1#66	ERS7986101	ERR12059346	NA	MLW	Eastern Africa	Malawi	Site 6B	neonate	2019	Klebsiella pneumoniae	ST39	318886	72	5620401	1	KL23	K23	Typeable	O1/O2v2	O1ab	Typeable
42139_1#74	ERS7986105	ERR12059354	NA	MLW	Eastern Africa	Malawi	Site 6B	neonate	2019	Klebsiella pneumoniae	ST14	339868	72	5941527	1	KL2	K2	Typeable	O1/O2v1	O1ab	Typeable
42139_1#8	ERS7986087	ERR12059320	NA	MLW	Eastern Africa	Malawi	Site 6B	neonate	2019	Klebsiella pneumoniae	ST1799	238304	94	5638205	1	KL16	Capsule null	Typeable	O1/O2v1	O1ab	Typeable
ERR4920595	SAMEA7472864	ERR4920595	BARNARDS_24	BARNARDS	Eastern Africa	Rwanda	Site 7	neonate	2016	Klebsiella pneumoniae	ST307	286212	119	5868540	1	KL102	unknown (KL102)	Typeable	O1/O2v2	O2afg	Typeable
ERR4920596	SAMEA7472865	ERR4920596	BARNARDS_24	BARNARDS	Eastern Africa	Rwanda	Site 7	neonate	2016	Klebsiella pneumoniae	ST307	203842	155	5879640	1	KL102	unknown (KL102)	Typeable	O1/O2v2	O2afg	Typeable
ERR4920599	SAMEA7472869	ERR4920599	BARNARDS_25	BARNARDS	Eastern Africa	Rwanda	Site 7	neonate	2016	Klebsiella pneumoniae	ST17	391789	105	5501326	1	KL122	Capsule null	Typeable	O1/O2v2	O1ab	Typeable
ERR4920600	SAMEA7472870	ERR4920600	BARNARDS_25	BARNARDS	Eastern Africa	Rwanda	Site 7	neonate	2016	Klebsiella pneumoniae	ST17	369212	84	5428738	0	KL122	unknown (KL122)	Typeable	O1/O2v2	O2afg	Typeable
ERR4920602	SAMEA7472872	ERR4920602	BARNARDS_26	BARNARDS	Eastern Africa	Rwanda	Site 7	neonate	2016	Klebsiella pneumoniae	ST48	317871	94	5388155	1	KL62	K62	Typeable	O1/O2v1	O1ab	Typeable
ERR4920601	SAMEA7472871	ERR4920601	BARNARDS_26	BARNARDS	Eastern Africa	Rwanda	Site 7	neonate	2016	Klebsiella pneumoniae	ST48	312406	98	5388757	1	KL62	K62	Typeable	O1/O2v1	O1ab	Typeable
ERR4920604	SAMEA7472886	ERR4920604	BARNARDS_27	BARNARDS	Eastern Africa	Rwanda	Site 7	neonate	2017	Klebsiella pneumoniae	ST2986	375688	135	5685587	1	KL64	K64	Typeable	O1/O2v1	O1ab	Typeable
ERR4920605	SAMEA7472888	ERR4920605	BARNARDS_27	BARNARDS	Eastern Africa	Rwanda	Site 7	neonate	2017	Klebsiella pneumoniae	ST2986	252046	138	5672592	1	KL64	K64	Typeable	O1/O2v1	O1ab	Typeable
ERR4920592	SAMEA7472844	ERR4920592	NA	BARNARDS	Eastern Africa	Rwanda	Site 7	neonate	2017	Klebsiella pneumoniae	ST14	12921	626	5159967	1	KL2	K2	Typeable	O3b	O3b	Untypeable
ERR4920593	SAMEA7472845	ERR4920593	NA	BARNARDS	Eastern Africa	Rwanda	Site 7	neonate	2017	Klebsiella pneumoniae	ST14	19327	468	5220378	1	KL2	K2	Typeable	O3b	O3b	Untypeable
ERR4920594	SAMEA7472854	ERR4920594	NA	BARNARDS	Eastern Africa	Rwanda	Site 7	neonate	2017	Klebsiella pneumoniae	ST39	197255	177	5605904	1	KL62	K62	Typeable	O1/O2v2	O1ab	Typeable
ERR4920597	SAMEA7472866	ERR4920597	NA	BARNARDS	Eastern Africa	Rwanda	Site 7	neonate	2016	Klebsiella pneumoniae	ST607	248160	108	5426133	1	KL25	K25	Typeable	O1/O2v1	O1ab	Typeable
ERR4920598	SAMEA7472867	ERR4920598	NA	BARNARDS	Eastern Africa	Rwanda	Site 7	neonate	2016	Klebsiella pneumoniae	ST2986	327727	104	5520043	1	KL64	K64	Typeable	O1/O2v1	O1ab	Typeable
ERR4920603	SAMEA7472879	ERR4920603	NA	BARNARDS	Eastern Africa	Rwanda	Site 7	neonate	2016	Klebsiella pneumoniae	ST307	162075	144	5882758	1	KL102	unknown (KL102)	Typeable	O1/O2v2	O2afg	Typeable
ERR4920606	SAMEA7472891	ERR4920606	NA	BARNARDS	Eastern Africa	Rwanda	Site 7	neonate	2016	Klebsiella pneumoniae	ST307	161023	161	5872686	1	KL102	unknown (KL102)	Typeable	O1/O2v2	O2afg	Typeable
FFKC_017KP.1	SAMN48972509	SRR33931689	MBIRA_13	MBIRA	Eastern Africa	Tanzania	Site 8	neonate	2021	Klebsiella pneumoniae	ST1741-1LV	36935	277	5296716	1	KL104	unknown (KL104)	Typeable	O1/O2v2	O1ab	Typeable
FFKC_018KP.1	SAMN48972510	SRR33931688	MBIRA_13	MBIRA	Eastern Africa	Tanzania	Site 8	neonate	2021	Klebsiella pneumoniae	ST1741	58392	183	5306720	1	KL104	unknown (KL104)	Typeable	O1/O2v2	O1ab	Typeable
FFKC_022KP.1	SAMN48972514	SRR33931683	MBIRA_13	MBIRA	Eastern Africa	Tanzania	Site 8	neonate	2021	Klebsiella pneumoniae	ST1741	106924	103	5327443	1	KL104	unknown (KL104)	Typeable	O1/O2v2	O1ab	Typeable
FFKC_037KP.1	SAMN48972529	SRR33932321	MBIRA_13	MBIRA	Eastern Africa	Tanzania	Site 8	neonate	2021	Klebsiella pneumoniae	ST1741	53180	212	5317338	1	KL104	unknown (KL104)	Typeable	O1/O2v2	O1ab	Typeable
FFKC_041KP.1	SAMN48972533	SRR33932317	MBIRA_13	MBIRA	Eastern Africa	Tanzania	Site 8	neonate	2021	Klebsiella pneumoniae	ST1741	17767	679	5197094	1	KL104	unknown (KL104)	Typeable	O1/O2v2	O1ab	Typeable
FFKC_042KP.1	SAMN48972534	SRR33932315	MBIRA_13	MBIRA	Eastern Africa	Tanzania	Site 8	neonate	2021	Klebsiella pneumoniae	ST1741	14098	840	5135312	1	KL104	unknown (KL104)	Typeable	O1/O2v2	O1ab	Typeable
FFKC_19KP.1	SAMN48972511	SRR33931687	MBIRA_13	MBIRA	Eastern Africa	Tanzania	Site 8	neonate	2021	Klebsiella pneumoniae	ST1741	92388	116	5320600	1	KL104	unknown (KL104)	Typeable	O1/O2v2	O1ab	Typeable
FFKC_28KP.1	SAMN48972520	SRR33931677	MBIRA_13	MBIRA	Eastern Africa	Tanzania	Site 8	neonate	2021	Klebsiella pneumoniae	ST1741	91260	120	5322814	1	KL104	unknown (KL104)	Typeable	O1/O2v2	O1ab	Typeable
FFKC_30KP.1	SAMN48972522	SRR33931675	MBIRA_13	MBIRA	Eastern Africa	Tanzania	Site 8	neonate	2021	Klebsiella pneumoniae	ST1741	87641	115	5327149	1	KL104	unknown (KL104)	Typeable	O1/O2v2	O1ab	Typeable
FFKC_31KP.1	SAMN48972523	SRR33931674	MBIRA_13	MBIRA	Eastern Africa	Tanzania	Site 8	neonate	2021	Klebsiella pneumoniae	ST1741	17608	696	5185851	1	KL104	unknown (KL104)	Typeable	O1/O2v2	O1ab	Typeable
FFKC_32KP.1	SAMN48972524	SRR33931672	MBIRA_13	MBIRA	Eastern Africa	Tanzania	Site 8	neonate	2021	Klebsiella pneumoniae	ST1741	66868	175	5309104	1	KL104	unknown (KL104)	Typeable	O1/O2v2	O1ab	Typeable
FFKC_33KP.1	SAMN48972525	SRR33931671	MBIRA_13	MBIRA	Eastern Africa	Tanzania	Site 8	neonate	2021	Klebsiella pneumoniae	ST1741	72900	145	5322244	1	KL104	unknown (KL104)	Typeable	O1/O2v2	O1ab	Typeable
FFKC_34KP.1	SAMN48972526	SRR33931670	MBIRA_13	MBIRA	Eastern Africa	Tanzania	Site 8	neonate	2021	Klebsiella pneumoniae	ST1741	100987	123	5311686	1	KL104	unknown (KL104)	Typeable	O1/O2v2	O1ab	Typeable
FFKC_43KP.1	SAMN48972535	SRR33932314	MBIRA_13	MBIRA	Eastern Africa	Tanzania	Site 8	neonate	2021	Klebsiella pneumoniae	ST1741	66853	157	5319980	1	KL104	unknown (KL104)	Typeable	O1/O2v2	O1ab	Typeable
FFKC_046KP.1	SAMN48972538	SRR33932311	MBIRA_13	MBIRA	Eastern Africa	Tanzania	Site 8	neonate	2021	Klebsiella pneumoniae	ST1741	15043	741	5191733	1	KL104	unknown (KL104)	Typeable	O1/O2v2	O1ab	Typeable
FFKC_44KP.1	SAMN48972536	SRR33932313	MBIRA_13	MBIRA	Eastern Africa	Tanzania	Site 8	neonate	2021	Klebsiella pneumoniae	ST1741	59596	181	5315090	1	KL104	unknown (KL104)	Typeable	O1/O2v2	O1ab	Typeable
FFKC_47KP.1	SAMN48972539	SRR33932310	MBIRA_13	MBIRA	Eastern Africa	Tanzania	Site 8	neonate	2021	Klebsiella pneumoniae	ST1741	38052	329	5282042	1	KL104	unknown (KL104)	Typeable	O1/O2v2	O1ab	Typeable
FFKC_48KP.1	SAMN48972540	SRR33932309	MBIRA_13	MBIRA	Eastern Africa	Tanzania	Site 8	neonate	2021	Klebsiella pneumoniae	ST1741	32569	358	5262236	1	KL104	unknown (KL104)	Typeable	O1/O2v2	O1ab	Typeable
FFKC_53KP.1	SAMN48972545	SRR33932303	MBIRA_13	MBIRA	Eastern Africa	Tanzania	Site 8	neonate	2021	Klebsiella pneumoniae	ST1741	118996	105	5327132	1	KL104	unknown (KL104)	Typeable	O1/O2v2	O1ab	Typeable
FFKC_54KP.1	SAMN48972546	SRR33932302	MBIRA_13	MBIRA	Eastern Africa	Tanzania	Site 8	neonate	2021	Klebsiella pneumoniae	ST1741	70280	157	5322368	1	KL104	unknown (KL104)	Typeable	O1/O2v2	O1ab	Typeable
FFKC_55KP.1	SAMN48972547	SRR33932301	MBIRA_13	MBIRA	Eastern Africa	Tanzania	Site 8	neonate	2021	Klebsiella pneumoniae	ST1741	30547	408	5269300	1	KL104	unknown (KL104)	Typeable	O1/O2v2	O1ab	Typeable
FFKC_56KP.1	SAMN48972548	SRR33932300	MBIRA_13	MBIRA	Eastern Africa	Tanzania	Site 8	neonate	2021	Klebsiella pneumoniae	ST1741	47180	246	5302344	1	KL104	unknown (KL104)	Typeable	O1/O2v2	O1ab	Typeable
FFKC_57KP.1	SAMN48972549	SRR33932299	MBIRA_13	MBIRA	Eastern Africa	Tanzania	Site 8	neonate	2021	Klebsiella pneumoniae	ST1741	67503	139	5321869	1	KL104	unknown (KL104)	Typeable	O1/O2v2	O1ab	Typeable
FFKC_101KP.1	SAMN48972592	SRR33931646	MBIRA_13	MBIRA	Eastern Africa	Tanzania	Site 8	neonate	2021	Klebsiella pneumoniae	ST1741	32542	314	5286580	1	KL104	unknown (KL104)	Typeable	O1/O2v2	O1ab	Typeable
FFKC_102KP.1	SAMN48972593	SRR33931645	MBIRA_13	MBIRA	Eastern Africa	Tanzania	Site 8	neonate	2021	Klebsiella pneumoniae	ST1741	28205	417	5255977	1	KL104	unknown (KL104)	Typeable	O1/O2v2	O1ab	Typeable
FFKC_103KP.1	SAMN48972594	SRR33932203	MBIRA_13	MBIRA	Eastern Africa	Tanzania	Site 8	neonate	2021	Klebsiella pneumoniae	ST1741	22298	533	5232111	1	KL104	unknown (KL104)	Typeable	O1/O2v2	O1ab	Typeable
FFKC_105KP.1	SAMN48972596	SRR33932201	MBIRA_13	MBIRA	Eastern Africa	Tanzania	Site 8	neonate	2021	Klebsiella pneumoniae	ST1741	16798	720	5196951	1	KL104	unknown (KL104)	Typeable	O1/O2v2	O1ab	Typeable
FFKC_106KP.1	SAMN48972597	SRR33932200	MBIRA_13	MBIRA	Eastern Africa	Tanzania	Site 8	neonate	2021	Klebsiella pneumoniae	ST1741	23137	489	5244670	1	KL104	unknown (KL104)	Typeable	O1/O2v2	O1ab	Typeable
FFKC_107KP.1	SAMN48972598	SRR33932199	MBIRA_13	MBIRA	Eastern Africa	Tanzania	Site 8	neonate	2021	Klebsiella pneumoniae	ST1741	11725	952	5135596	1	KL104	unknown (KL104)	Typeable	O1/O2v2	O1ab	Typeable
FFKC_108KP.1	SAMN48972599	SRR33932198	MBIRA_13	MBIRA	Eastern Africa	Tanzania	Site 8	neonate	2021	Klebsiella pneumoniae	ST1741	22170	546	5237077	1	KL104	unknown (KL104)	Typeable	O1/O2v2	O1ab	Typeable
FFKC_97KP.1	SAMN48972588	SRR33931650	MBIRA_13	MBIRA	Eastern Africa	Tanzania	Site 8	neonate	2021	Klebsiella pneumoniae	ST1741	80062	127	5317640	1	KL104	unknown (KL104)	Typeable	O1/O2v2	O1ab	Typeable
FFKC_98KP.1	SAMN48972589	SRR33931649	MBIRA_13	MBIRA	Eastern Africa	Tanzania	Site 8	neonate	2021	Klebsiella pneumoniae	ST1741	55156	208	5308880	1	KL104	unknown (KL104)	Typeable	O1/O2v2	O1ab	Typeable
FFKC_99KP.1	SAMN48972590	SRR33931648	MBIRA_13	MBIRA	Eastern Africa	Tanzania	Site 8	neonate	2021	Klebsiella pneumoniae	ST1741	18455	594	5229530	1	KL104	unknown (KL104)	Typeable	O1/O2v2	O1ab	Typeable
FFKC_60KP.1	SAMN48972552	SRR33931840	MBIRA_13	MBIRA	Eastern Africa	Tanzania	Site 8	neonate	2021	Klebsiella pneumoniae	ST1741	19060	562	5205038	1	KL104	unknown (KL104)	Typeable	O1/O2v2	O1ab	Typeable
FFKC_61KP.1	SAMN48972553	SRR33931839	MBIRA_13	MBIRA	Eastern Africa	Tanzania	Site 8	neonate	2021	Klebsiella pneumoniae	ST1741	29666	431	5268918	1	KL104	unknown (KL104)	Typeable	O1/O2v2	O1ab	Typeable
FFKC_64KP.1	SAMN48972556	SRR33931835	MBIRA_13	MBIRA	Eastern Africa	Tanzania	Site 8	neonate	2021	Klebsiella pneumoniae	ST1741	92274	125	5320157	1	KL104	unknown (KL104)	Typeable	O1/O2v2	O1ab	Typeable
FFKC_65KP.1	SAMN48972557	SRR33931834	MBIRA_13	MBIRA	Eastern Africa	Tanzania	Site 8	neonate	2021	Klebsiella pneumoniae	ST1741	86643	130	5322820	1	KL104	unknown (KL104)	Typeable	O1/O2v2	O1ab	Typeable
FFKC_66KP.1	SAMN48972558	SRR33931833	MBIRA_13	MBIRA	Eastern Africa	Tanzania	Site 8	neonate	2021	Klebsiella pneumoniae	ST1741	105733	105	5328451	1	KL104	unknown (KL104)	Typeable	O1/O2v2	O1ab	Typeable
FFKC_67KP.1	SAMN48972559	SRR33931832	MBIRA_13	MBIRA	Eastern Africa	Tanzania	Site 8	neonate	2021	Klebsiella pneumoniae	ST1741	114515	102	5324349	1	KL104	unknown (KL104)	Typeable	O1/O2v2	O1ab	Typeable
FFKC_68KP.1	SAMN48972560	SRR33931831	MBIRA_13	MBIRA	Eastern Africa	Tanzania	Site 8	neonate	2021	Klebsiella pneumoniae	ST1741	105733	109	5324573	1	KL104	unknown (KL104)	Typeable	O1/O2v2	O1ab	Typeable
FFKC_73KP.1	SAMN48972565	SRR33931825	MBIRA_13	MBIRA	Eastern Africa	Tanzania	Site 8	neonate	2021	Klebsiella pneumoniae	ST1741	98351	106	5317864	1	KL104	unknown (KL104)	Typeable	O1/O2v2	O1ab	Typeable
FFKC_74KP.1	SAMN48972566	SRR33931824	MBIRA_13	MBIRA	Eastern Africa	Tanzania	Site 8	neonate	2021	Klebsiella pneumoniae	ST1741	85925	118	5311577	1	KL104	unknown (KL104)	Typeable	O1/O2v2	O1ab	Typeable
FFKC_82KP.1	SAMN48972574	SRR33931665	MBIRA_13	MBIRA	Eastern Africa	Tanzania	Site 8	neonate	2021	Klebsiella pneumoniae	ST1741	39302	288	5296382	1	KL104	unknown (KL104)	Typeable	O1/O2v2	O1ab	Typeable
FFKC_83KP.1	SAMN48972575	SRR33931664	MBIRA_13	MBIRA	Eastern Africa	Tanzania	Site 8	neonate	2021	Klebsiella pneumoniae	ST1741	38843	344	5287635	1	KL104	unknown (KL104)	Typeable	O1/O2v2	O1ab	Typeable
FFKC_84KP.1	SAMN48972576	SRR33931663	MBIRA_13	MBIRA	Eastern Africa	Tanzania	Site 8	neonate	2021	Klebsiella pneumoniae	ST1741	33011	361	5280452	1	KL104	unknown (KL104)	Typeable	O1/O2v2	O1ab	Typeable
FFKC_87KP.1	SAMN48972578	SRR33931661	MBIRA_13	MBIRA	Eastern Africa	Tanzania	Site 8	neonate	2021	Klebsiella pneumoniae	ST1741	17647	653	5194392	1	KL104	unknown (KL104)	Typeable	O1/O2v2	O1ab	Typeable
FFKC_90KP.1	SAMN48972581	SRR33931658	MBIRA_13	MBIRA	Eastern Africa	Tanzania	Site 8	neonate	2021	Klebsiella pneumoniae	ST1741	13653	793	5083213	1	KL104	unknown (KL104)	Typeable	O1/O2v2	O1ab	Typeable
FFKC_89KP.1	SAMN48972580	SRR33931659	MBIRA_13	MBIRA	Eastern Africa	Tanzania	Site 8	neonate	2021	Klebsiella pneumoniae	ST1741	22061	588	5241887	1	KL104	unknown (KL104)	Typeable	O1/O2v2	O1ab	Typeable
FFKC_93KP.1	SAMN48972584	SRR33931654	MBIRA_13	MBIRA	Eastern Africa	Tanzania	Site 8	neonate	2021	Klebsiella pneumoniae	ST1741	32843	386	5276484	1	KL104	unknown (KL104)	Typeable	O1/O2v2	O1ab	Typeable
FFKC_95KP.1	SAMN48972586	SRR33931652	MBIRA_13	MBIRA	Eastern Africa	Tanzania	Site 8	neonate	2021	Klebsiella pneumoniae	ST1741	19373	665	5224354	1	KL104	unknown (KL104)	Typeable	O1/O2v2	O1ab	Typeable
FFKC_96KP.1	SAMN48972587	SRR33931651	MBIRA_13	MBIRA	Eastern Africa	Tanzania	Site 8	neonate	2021	Klebsiella pneumoniae	ST1741	29275	452	5268840	1	KL104	unknown (KL104)	Typeable	O1/O2v2	O1ab	Typeable
FFKC_002KP.1	SAMN48972494	SRR33932026	NA	MBIRA	Eastern Africa	Tanzania	Site 8	neonate	2021	Klebsiella pneumoniae	ST6516	30701	401	5395283	1	KL54	K54	Typeable	O1/O2v2	O1ab	Typeable
FFKC_004KP.1	SAMN48972496	SRR33932024	NA	MBIRA	Eastern Africa	Tanzania	Site 8	neonate	2021	Klebsiella pneumoniae	ST1741	108628	99	5326942	1	KL104	unknown (KL104)	Typeable	O1/O2v2	O1ab	Typeable
FFKC_005KP.1	SAMN48972497	SRR33932023	NA	MBIRA	Eastern Africa	Tanzania	Site 8	neonate	2021	Klebsiella pneumoniae	ST101	119032	98	5509032	1	KL17	K17	Typeable	O1/O2v1	O1ab	Typeable
FFKC_007KP.1	SAMN48972499	SRR33932021	NA	MBIRA	Eastern Africa	Tanzania	Site 8	neonate	2021	Klebsiella pneumoniae	ST1741	90616	112	5324718	1	KL104	unknown (KL104)	Typeable	O1/O2v2	O1ab	Typeable
FFKC_38KP.1	SAMN48972530	SRR33932320	NA	MBIRA	Eastern Africa	Tanzania	Site 8	neonate	2021	Klebsiella pneumoniae	ST348	39610	332	5408110	1	KL62	K62	Typeable	O1/O2v1	O1ab	Typeable
FFKC_112KP.1	SAMN48972603	SRR33932194	NA	MBIRA	Eastern Africa	Tanzania	Site 8	neonate	2021	Klebsiella pneumoniae	ST307	15033	784	5299867	1	KL102	unknown (KL102)	Typeable	O1/O2v2	O2afg	Typeable
FFKC_009KP.1	SAMN48972501	SRR33932019	NA	MBIRA	Eastern Africa	Tanzania	Site 8	neonate	2021	Klebsiella pneumoniae	ST111	74279	162	5346708	0	KL113	unknown (KL113)	Typeable	O1/O2v2	O1ab	Typeable
FF34_10-0015-00	SAMN48972305	SRR33931921	MBIRA_4	MBIRA	Eastern Africa	Zambia	Site 9	neonate	2021	Klebsiella pneumoniae	ST5856	108328	123	5463168	2	KL15	K15	Typeable	O4	O4	Typeable
FF34_10-0029-00	SAMN48972312	SRR33931914	MBIRA_4	MBIRA	Eastern Africa	Zambia	Site 9	neonate	2021	Klebsiella pneumoniae	ST5856	72812	155	5443763	2	KL15	K15	Typeable	O4	O4	Typeable
FF34_10-0034-00	SAMN48972314	SRR33932249	MBIRA_4	MBIRA	Eastern Africa	Zambia	Site 9	neonate	2021	Klebsiella pneumoniae	ST5856	118356	128	5464338	2	KL15	K15	Typeable	O4	O4	Typeable
FF34_10-0037-00	SAMN48972316	SRR33932247	MBIRA_4	MBIRA	Eastern Africa	Zambia	Site 9	neonate	2021	Klebsiella pneumoniae	ST5856	107919	134	5462776	2	KL15	K15	Typeable	O4	O4	Typeable
FF34_10-0060-00-B	SAMN48972331	SRR33932231	MBIRA_5	MBIRA	Eastern Africa	Zambia	Site 9	neonate	2021	Klebsiella pneumoniae	ST45-1LV	15890	655	5630717	2	KL24	K24	Typeable	O1/O2v1	O2a	Typeable
FF34_10-0061-00	SAMN48972332	SRR33932230	MBIRA_5	MBIRA	Eastern Africa	Zambia	Site 9	neonate	2021	Klebsiella pneumoniae	ST45	23609	461	5610636	2	KL24	K24	Typeable	O1/O2v1	O2a	Typeable
FF34_10-0065-00	SAMN48972334	SRR33931913	MBIRA_5	MBIRA	Eastern Africa	Zambia	Site 9	neonate	2021	Klebsiella pneumoniae	ST45	86909	166	5670516	2	KL24	K24	Typeable	O1/O2v1	O2a	Typeable
FF34_10-0105-00	SAMN48972360	SRR33931735	MBIRA_6	MBIRA	Eastern Africa	Zambia	Site 9	neonate	2021	Klebsiella pneumoniae	ST17	99869	142	5623936	1	KL23	K23	Typeable	O1/O2v2	O2afg	Typeable
FF34_10-0110-00	SAMN48972367	SRR33931727	MBIRA_6	MBIRA	Eastern Africa	Zambia	Site 9	neonate	2021	Klebsiella pneumoniae	ST17	36670	306	5569524	1	KL23	K23	Typeable	O1/O2v2	O2afg	Typeable
FF34_10-0012-00	SAMN48972303	SRR33931925	NA	MBIRA	Eastern Africa	Zambia	Site 9	neonate	2021	Klebsiella pneumoniae	ST1119	149081	112	5404513	1	KL110	unknown (KL110)	Typeable	O3b	O3b	Typeable
FF34_10-0014-00	SAMN48972304	SRR33931922	NA	MBIRA	Eastern Africa	Zambia	Site 9	neonate	2021	Klebsiella pneumoniae	ST340	99476	134	5480449	2	KL15	K15	Typeable	O4	O4	Typeable
FF34_10-0018-00	SAMN48972307	SRR33931919	NA	MBIRA	Eastern Africa	Zambia	Site 9	neonate	2021	Klebsiella pneumoniae	ST11-1LV	10233	868	5398259	1	KL15	K15	Typeable	O4	O4	Typeable
FF34_10-0033-00	SAMN48972313	SRR33932251	NA	MBIRA	Eastern Africa	Zambia	Site 9	neonate	2021	Klebsiella pneumoniae	ST268	135855	97	5365499	1	KL20	K20	Typeable	O1/O2v1	O2a	Typeable
FF34_10-0036-00	SAMN48972315	SRR33932248	NA	MBIRA	Eastern Africa	Zambia	Site 9	neonate	2021	Klebsiella pneumoniae	ST20	73485	201	5687377	1	KL24	K24	Typeable	O1/O2v1	O1ab	Typeable
FF34_10-0060-00-A	SAMN48972330	SRR33932232	NA	MBIRA	Eastern Africa	Zambia	Site 9	neonate	2021	Klebsiella pneumoniae	ST3719	104623	147	5611885	1	KL179	unknown (KL179)	Typeable	OL104	unknown	Untypeable
FF34_10-0063-00	SAMN48972333	SRR33932229	NA	MBIRA	Eastern Africa	Zambia	Site 9	neonate	2021	Klebsiella pneumoniae	ST1121	22729	440	5489022	1	KL55	K55	Typeable	O1/O2v2	O1ab	Typeable
FF34_10-0072-00-A	SAMN48972339	SRR33931908	NA	MBIRA	Eastern Africa	Zambia	Site 9	neonate	2021	Klebsiella pneumoniae	ST3661-3LV	94071	117	5384813	0	KL38	K38	Typeable	O3b	O3b	Typeable
FF34_10-0072-00-B	SAMN48972340	SRR33931907	NA	MBIRA	Eastern Africa	Zambia	Site 9	neonate	2021	Klebsiella pneumoniae	ST4083	191163	76	5347318	1	KL35	K35	Typeable	O1/O2v2	O1ab	Typeable
FF34_10-0115-00	SAMN48972371	SRR33931723	NA	MBIRA	Eastern Africa	Zambia	Site 9	neonate	2021	Klebsiella pneumoniae	ST607	112656	116	5565507	1	KL25	K25	Typeable	O1/O2v1	O1ab	Typeable
ERR6349916	SAMEA9449388	ERR6349916	SPINZ_1	SPINZ	Eastern Africa	Zambia	Site 10	neonate	2015	Klebsiella pneumoniae	ST307	177694	273	5634688	1	KL102	Capsule null	Typeable	O1/O2v2	O2afg	Typeable
ERR6349929	SAMEA9449369	ERR6349929	SPINZ_1	SPINZ	Eastern Africa	Zambia	Site 10	neonate	2015	Klebsiella pneumoniae	ST307	267592	226	5631656	1	KL102	Capsule null	Typeable	O1/O2v2	O2afg	Typeable
ERR6350132	SAMEA9449380	ERR6350132	SPINZ_1	SPINZ	Eastern Africa	Zambia	Site 10	neonate	2015	Klebsiella pneumoniae	ST307	177754	260	5634505	1	KL102	Capsule null	Typeable	O1/O2v2	O2afg	Typeable
ERR6350134	SAMEA9449382	ERR6350134	SPINZ_1	SPINZ	Eastern Africa	Zambia	Site 10	neonate	2015	Klebsiella pneumoniae	ST307	179068	241	5628717	1	KL102	Capsule null	Typeable	O1/O2v2	O2afg	Typeable
ERR6350135	SAMEA9449383	ERR6350135	SPINZ_1	SPINZ	Eastern Africa	Zambia	Site 10	neonate	2015	Klebsiella pneumoniae	ST307	214813	252	5634004	1	KL102	Capsule null	Typeable	O1/O2v2	O2afg	Typeable
ERR6350148	SAMEA9449401	ERR6350148	SPINZ_1	SPINZ	Eastern Africa	Zambia	Site 10	neonate	2015	Klebsiella pneumoniae	ST307	203957	218	5634338	1	KL102	Capsule null	Typeable	O1/O2v2	O2afg	Typeable
ERR6350149	SAMEA9449402	ERR6350149	SPINZ_1	SPINZ	Eastern Africa	Zambia	Site 10	neonate	2015	Klebsiella pneumoniae	ST307	204003	260	5641309	1	KL102	Capsule null	Typeable	O1/O2v2	O2afg	Typeable
ERR6350150	SAMEA9449403	ERR6350150	SPINZ_1	SPINZ	Eastern Africa	Zambia	Site 10	neonate	2015	Klebsiella pneumoniae	ST307	204003	324	5656989	1	KL102	Capsule null	Typeable	O1/O2v2	O2afg	Typeable
ERR6350151	SAMEA9449404	ERR6350151	SPINZ_1	SPINZ	Eastern Africa	Zambia	Site 10	neonate	2015	Klebsiella pneumoniae	ST307	243831	280	5643634	1	KL102	Capsule null	Typeable	O1/O2v2	O2afg	Typeable
ERR6350152	SAMEA9449405	ERR6350152	SPINZ_1	SPINZ	Eastern Africa	Zambia	Site 10	neonate	2015	Klebsiella pneumoniae	ST307	204003	221	5634881	1	KL102	Capsule null	Typeable	O1/O2v2	O2afg	Typeable
ERR6350197	SAMEA9449415	ERR6350197	SPINZ_1	SPINZ	Eastern Africa	Zambia	Site 10	neonate	2015	Klebsiella pneumoniae	ST307	307638	243	5631944	1	KL102	Capsule null	Typeable	O1/O2v2	O2afg	Typeable
ERR6350198	SAMEA9449414	ERR6350198	SPINZ_1	SPINZ	Eastern Africa	Zambia	Site 10	neonate	2015	Klebsiella pneumoniae	ST307	200656	316	5649419	1	KL102	Capsule null	Typeable	O1/O2v2	O2afg	Typeable
ERR6350200	SAMEA9449417	ERR6350200	SPINZ_1	SPINZ	Eastern Africa	Zambia	Site 10	neonate	2015	Klebsiella pneumoniae	ST307	243827	251	5632005	1	KL102	Capsule null	Typeable	O1/O2v2	O2afg	Typeable
ERR6350212	SAMEA9449427	ERR6350212	SPINZ_1	SPINZ	Eastern Africa	Zambia	Site 10	neonate	2015	Klebsiella pneumoniae	ST307	203957	264	5635357	1	KL102	Capsule null	Typeable	O1/O2v2	O2afg	Typeable
ERR6350214	SAMEA9449430	ERR6350214	SPINZ_1	SPINZ	Eastern Africa	Zambia	Site 10	neonate	2015	Klebsiella pneumoniae	ST307	204003	786	5776624	1	KL102	Capsule null	Typeable	O1/O2v2	O2afg	Typeable
ERR6350763	SAMEA9449441	ERR6350763	SPINZ_1	SPINZ	Eastern Africa	Zambia	Site 10	neonate	2015	Klebsiella pneumoniae	ST307	203990	329	5652209	1	KL102	Capsule null	Typeable	O1/O2v2	O2afg	Typeable
ERR6350765	SAMEA9449443	ERR6350765	SPINZ_1	SPINZ	Eastern Africa	Zambia	Site 10	neonate	2015	Klebsiella pneumoniae	ST307	210730	248	5632687	1	KL102	Capsule null	Typeable	O1/O2v2	O2afg	Typeable
ERR6350775	SAMEA9449453	ERR6350775	SPINZ_1	SPINZ	Eastern Africa	Zambia	Site 10	neonate	2015	Klebsiella pneumoniae	ST307	204003	273	5639615	1	KL102	Capsule null	Typeable	O1/O2v2	O2afg	Typeable
ERR6350801	SAMEA9449479	ERR6350801	SPINZ_1	SPINZ	Eastern Africa	Zambia	Site 10	neonate	2015	Klebsiella pneumoniae	ST307	267592	243	5632451	1	KL102	Capsule null	Typeable	O1/O2v2	O2afg	Typeable
ERR6350803	SAMEA9449481	ERR6350803	SPINZ_1	SPINZ	Eastern Africa	Zambia	Site 10	neonate	2015	Klebsiella pneumoniae	ST307	267553	218	5635543	1	KL102	Capsule null	Typeable	O1/O2v2	O2afg	Typeable
ERR6350930	SAMEA9449605	ERR6350930	SPINZ_1	SPINZ	Eastern Africa	Zambia	Site 10	neonate	2015	Klebsiella pneumoniae	ST307	269255	229	5635095	1	KL102	Capsule null	Typeable	O1/O2v2	O2afg	Typeable
ERR6351003	SAMEA9449616	ERR6351003	SPINZ_1	SPINZ	Eastern Africa	Zambia	Site 10	neonate	2015	Klebsiella pneumoniae	ST307	214725	262	5632552	1	KL102	Capsule null	Typeable	O1/O2v2	O2afg	Typeable
ERR6351014	SAMEA9449626	ERR6351014	SPINZ_1	SPINZ	Eastern Africa	Zambia	Site 10	neonate	2015	Klebsiella pneumoniae	ST307	204003	238	5633251	1	KL102	Capsule null	Typeable	O1/O2v2	O2afg	Typeable
PID-0821-157-ZN0158	SAMEA118602846	ERR15165510	SPINZ_1	SPINZ	Eastern Africa	Zambia	Site 10	neonate	2015	Klebsiella pneumoniae	ST307	185257	600	5707498	1	KL102	Capsule null	Typeable	O1/O2v2	O2afg	Typeable
PID-0821-158-ZN0157	SAMEA118602847	ERR15165511	SPINZ_1	SPINZ	Eastern Africa	Zambia	Site 10	neonate	2015	Klebsiella pneumoniae	ST307	178003	532	5692551	1	KL102	Capsule null	Typeable	O1/O2v2	O2afg	Typeable
PID-0821-214-ZN0200	SAMEA118602874	ERR15165538	SPINZ_1	SPINZ	Eastern Africa	Zambia	Site 10	neonate	2015	Klebsiella pneumoniae	ST307	178053	378	5642434	1	KL102	Capsule null	Typeable	O1/O2v2	O2afg	Typeable
PID-0821-ZJN0038	SAMEA118602970	ERR15165633	SPINZ_1	SPINZ	Eastern Africa	Zambia	Site 10	neonate	2015	Klebsiella pneumoniae	ST307	177475	417	5654073	1	KL102	Capsule null	Typeable	O1/O2v2	O2afg	Typeable
PID-0821-ZN0002	SAMEA118602971	ERR15165634	SPINZ_1	SPINZ	Eastern Africa	Zambia	Site 10	neonate	2015	Klebsiella pneumoniae	ST307	165301	994	5802636	1	KL102	Capsule null	Typeable	O1/O2v2	O2afg	Typeable
PID-0821-ZN0003	SAMEA118602972	ERR15165635	SPINZ_1	SPINZ	Eastern Africa	Zambia	Site 10	neonate	2015	Klebsiella pneumoniae	ST307	177219	897	5770849	1	KL102	Capsule null	Typeable	O1/O2v2	O2afg	Typeable
PID-0821-ZN0004	SAMEA118602973	ERR15165636	SPINZ_1	SPINZ	Eastern Africa	Zambia	Site 10	neonate	2015	Klebsiella pneumoniae	ST307	155569	936	5778768	1	KL102	Capsule null	Typeable	O1/O2v2	O2afg	Typeable
PID-0821-ZN0007	SAMEA118602974	ERR15165637	SPINZ_1	SPINZ	Eastern Africa	Zambia	Site 10	neonate	2015	Klebsiella pneumoniae	ST307	179094	675	5716022	1	KL102	Capsule null	Typeable	O1/O2v2	O2afg	Typeable
PID-0821-ZN0010	SAMEA118602976	ERR15165639	SPINZ_1	SPINZ	Eastern Africa	Zambia	Site 10	neonate	2015	Klebsiella pneumoniae	ST307	179094	536	5687551	1	KL102	Capsule null	Typeable	O1/O2v2	O2afg	Typeable
PID-0821-ZN0011	SAMEA118602977	ERR15165640	SPINZ_1	SPINZ	Eastern Africa	Zambia	Site 10	neonate	2015	Klebsiella pneumoniae	ST307	179094	651	5721929	1	KL102	Capsule null	Typeable	O1/O2v2	O2afg	Typeable
PID-0821-ZN0015	SAMEA118602978	ERR15165641	SPINZ_1	SPINZ	Eastern Africa	Zambia	Site 10	neonate	2015	Klebsiella pneumoniae	ST307	179024	894	5783807	1	KL102	Capsule null	Typeable	O1/O2v2	O2afg	Typeable
PID-0821-ZN0041	SAMEA118602979	ERR15165642	SPINZ_1	SPINZ	Eastern Africa	Zambia	Site 10	neonate	2015	Klebsiella pneumoniae	ST307	177765	631	5713810	1	KL102	Capsule null	Typeable	O1/O2v2	O2afg	Typeable
PID-0821-ZN0044	SAMEA118602981	ERR15165644	SPINZ_1	SPINZ	Eastern Africa	Zambia	Site 10	neonate	2015	Klebsiella pneumoniae	ST307	179024	583	5693611	1	KL102	Capsule null	Typeable	O1/O2v2	O2afg	Typeable
PID-0821-ZN0105	SAMEA118602984	ERR15165647	SPINZ_1	SPINZ	Eastern Africa	Zambia	Site 10	neonate	2015	Klebsiella pneumoniae	ST307	179030	709	5730719	1	KL102	Capsule null	Typeable	O1/O2v2	O2afg	Typeable
PID-0821-ZN0115	SAMEA118602985	ERR15165648	SPINZ_1	SPINZ	Eastern Africa	Zambia	Site 10	neonate	2015	Klebsiella pneumoniae	ST307	179172	408	5653907	1	KL102	Capsule null	Typeable	O1/O2v2	O2afg	Typeable
PID-0821-ZN0116-II	SAMEA118602986	ERR15165649	SPINZ_1	SPINZ	Eastern Africa	Zambia	Site 10	neonate	2015	Klebsiella pneumoniae	ST307	179094	428	5657177	1	KL102	Capsule null	Typeable	O1/O2v2	O2afg	Typeable
ERR6349919	SAMEA9449390	ERR6349919	SPINZ_2	SPINZ	Eastern Africa	Zambia	Site 10	neonate	2016	Klebsiella pneumoniae	ST2004	431099	175	5340131	1	KL23	K23	Typeable	O1/O2v2	O2afg	Typeable
ERR6349920	SAMEA9449391	ERR6349920	SPINZ_2	SPINZ	Eastern Africa	Zambia	Site 10	neonate	2016	Klebsiella pneumoniae	ST2004	478111	133	5329704	1	KL23	K23	Typeable	O1/O2v2	O2afg	Typeable
ERR6349933	SAMEA9449374	ERR6349933	SPINZ_2	SPINZ	Eastern Africa	Zambia	Site 10	neonate	2016	Klebsiella pneumoniae	ST2004	431099	237	5357506	1	KL23	K23	Typeable	O1/O2v2	O2afg	Typeable
ERR6350139	SAMEA9449387	ERR6350139	SPINZ_2	SPINZ	Eastern Africa	Zambia	Site 10	neonate	2016	Klebsiella pneumoniae	ST2004	431099	152	5335669	1	KL23	K23	Typeable	O1/O2v2	O2afg	Typeable
ERR6350202	SAMEA9449419	ERR6350202	SPINZ_2	SPINZ	Eastern Africa	Zambia	Site 10	neonate	2016	Klebsiella pneumoniae	ST2004	349152	159	5338011	1	KL23	K23	Typeable	O1/O2v2	O2afg	Typeable
ERR6350215	SAMEA9449431	ERR6350215	SPINZ_2	SPINZ	Eastern Africa	Zambia	Site 10	neonate	2016	Klebsiella pneumoniae	ST2004	431611	875	5562837	1	KL23	K23	Typeable	O1/O2v2	O2afg	Typeable
ERR6350216	SAMEA9449432	ERR6350216	SPINZ_2	SPINZ	Eastern Africa	Zambia	Site 10	neonate	2016	Klebsiella pneumoniae	ST2004	430934	151	5335924	1	KL23	K23	Typeable	O1/O2v2	O2afg	Typeable
ERR6350767	SAMEA9449445	ERR6350767	SPINZ_2	SPINZ	Eastern Africa	Zambia	Site 10	neonate	2016	Klebsiella pneumoniae	ST2004	293521	129	5329894	1	KL23	K23	Typeable	O1/O2v2	O2afg	Typeable
ERR6350780	SAMEA9449458	ERR6350780	SPINZ_2	SPINZ	Eastern Africa	Zambia	Site 10	neonate	2016	Klebsiella pneumoniae	ST2004	358911	558	5461218	1	KL23	K23	Typeable	O1/O2v2	O2afg	Typeable
ERR6350811	SAMEA9449489	ERR6350811	SPINZ_2	SPINZ	Eastern Africa	Zambia	Site 10	neonate	2016	Klebsiella pneumoniae	ST2004	293526	438	5432776	1	KL23	K23	Typeable	O1/O2v2	O2afg	Typeable
ERR6350866	SAMEA9449543	ERR6350866	SPINZ_2	SPINZ	Eastern Africa	Zambia	Site 10	neonate	2016	Klebsiella pneumoniae	ST2004	430898	912	5567464	1	KL23	K23	Typeable	O1/O2v2	O2afg	Typeable
ERR6350887	SAMEA9449564	ERR6350887	SPINZ_2	SPINZ	Eastern Africa	Zambia	Site 10	neonate	2016	Klebsiella pneumoniae	ST2004	358911	170	5337954	1	KL23	K23	Typeable	O1/O2v2	O2afg	Typeable
ERR6350911	SAMEA9449587	ERR6350911	SPINZ_2	SPINZ	Eastern Africa	Zambia	Site 10	neonate	2016	Klebsiella pneumoniae	ST2004	293520	163	5338980	1	KL23	K23	Typeable	O1/O2v2	O2afg	Typeable
ERR6351018	SAMEA9449630	ERR6351018	SPINZ_2	SPINZ	Eastern Africa	Zambia	Site 10	neonate	2016	Klebsiella pneumoniae	ST2004	293547	838	5526242	1	KL23	K23	Typeable	O1/O2v2	O2afg	Typeable
ERR6351019	SAMEA9449629	ERR6351019	SPINZ_2	SPINZ	Eastern Africa	Zambia	Site 10	neonate	2016	Klebsiella pneumoniae	ST2004	358909	130	5327839	1	KL23	K23	Typeable	O1/O2v2	O2afg	Typeable
PID-0821-2610-ZN2242	SAMEA118602888	ERR15165552	SPINZ_2	SPINZ	Eastern Africa	Zambia	Site 10	neonate	2016	Klebsiella pneumoniae	ST2004	293595	564	5435676	1	KL23	K23	Typeable	O1/O2v2	O2afg	Typeable
PID-0821-2686-ZN2314	SAMEA118602892	ERR15165556	SPINZ_2	SPINZ	Eastern Africa	Zambia	Site 10	neonate	2016	Klebsiella pneumoniae	ST2004	293477	475	5401300	1	KL23	K23	Typeable	O1/O2v2	O2afg	Typeable
PID-0821-2745-ZN2370	SAMEA118602897	ERR15165560	SPINZ_2	SPINZ	Eastern Africa	Zambia	Site 10	neonate	2016	Klebsiella pneumoniae	ST2004	233993	884	5512364	1	KL23	K23	Typeable	O1/O2v2	O2afg	Typeable
PID-0821-2752-ZN2372	SAMEA118602899	ERR15165562	SPINZ_2	SPINZ	Eastern Africa	Zambia	Site 10	neonate	2016	Klebsiella pneumoniae	ST2004	306314	443	5393429	1	KL23	K23	Typeable	O1/O2v2	O2afg	Typeable
ERR6349921	SAMEA9449392	ERR6349921	SPINZ_1	SPINZ	Eastern Africa	Zambia	Site 10	neonate	2016	Klebsiella pneumoniae	ST307	215853	346	5653454	1	KL102	Capsule null	Typeable	O1/O2v2	O2afg	Typeable
ERR6349926	SAMEA9449366	ERR6349926	SPINZ_1	SPINZ	Eastern Africa	Zambia	Site 10	neonate	2016	Klebsiella pneumoniae	ST307	214814	238	5635567	1	KL102	Capsule null	Typeable	O1/O2v2	O2afg	Typeable
ERR6350141	SAMEA9449394	ERR6350141	SPINZ_1	SPINZ	Eastern Africa	Zambia	Site 10	neonate	2016	Klebsiella pneumoniae	ST307	214782	574	5703620	1	KL102	Capsule null	Typeable	O1/O2v2	O2afg	Typeable
ERR6350156	SAMEA9449409	ERR6350156	SPINZ_1	SPINZ	Eastern Africa	Zambia	Site 10	neonate	2016	Klebsiella pneumoniae	ST307	243869	435	5676002	1	KL102	Capsule null	Typeable	O1/O2v2	O2afg	Typeable
ERR6350203	SAMEA9449420	ERR6350203	SPINZ_1	SPINZ	Eastern Africa	Zambia	Site 10	neonate	2016	Klebsiella pneumoniae	ST307	214657	396	5661442	1	KL102	Capsule null	Typeable	O1/O2v2	O2afg	Typeable
ERR6350204	SAMEA9449421	ERR6350204	SPINZ_1	SPINZ	Eastern Africa	Zambia	Site 10	neonate	2016	Klebsiella pneumoniae	ST307	182725	236	5628410	1	KL102	Capsule null	Typeable	O1/O2v2	O2afg	Typeable
ERR6350217	SAMEA9449433	ERR6350217	SPINZ_1	SPINZ	Eastern Africa	Zambia	Site 10	neonate	2016	Klebsiella pneumoniae	ST307	207191	269	5635547	1	KL102	Capsule null	Typeable	O1/O2v2	O2afg	Typeable
ERR6350218	SAMEA9449434	ERR6350218	SPINZ_1	SPINZ	Eastern Africa	Zambia	Site 10	neonate	2016	Klebsiella pneumoniae	ST307	195009	454	5653103	1	KL102	Capsule null	Typeable	O1/O2v2	O2afg	Typeable
ERR6350768	SAMEA9449446	ERR6350768	SPINZ_1	SPINZ	Eastern Africa	Zambia	Site 10	neonate	2016	Klebsiella pneumoniae	ST307	267553	297	5644893	1	KL102	Capsule null	Typeable	O1/O2v2	O2afg	Typeable
ERR6350781	SAMEA9449459	ERR6350781	SPINZ_1	SPINZ	Eastern Africa	Zambia	Site 10	neonate	2016	Klebsiella pneumoniae	ST307	216147	242	5629872	1	KL102	Capsule null	Typeable	O1/O2v2	O2afg	Typeable
ERR6350782	SAMEA9449460	ERR6350782	SPINZ_1	SPINZ	Eastern Africa	Zambia	Site 10	neonate	2016	Klebsiella pneumoniae	ST307	267592	247	5640151	1	KL102	Capsule null	Typeable	O1/O2v2	O2afg	Typeable
ERR6350793	SAMEA9449470	ERR6350793	SPINZ_1	SPINZ	Eastern Africa	Zambia	Site 10	neonate	2016	Klebsiella pneumoniae	ST307	210730	829	5807491	1	KL102	Capsule null	Typeable	O1/O2v2	O2afg	Typeable
ERR6350813	SAMEA9449491	ERR6350813	SPINZ_1	SPINZ	Eastern Africa	Zambia	Site 10	neonate	2016	Klebsiella pneumoniae	ST307	243827	243	5641234	1	KL102	Capsule null	Typeable	O1/O2v2	O2afg	Typeable
ERR6350820	SAMEA9449497	ERR6350820	SPINZ_1	SPINZ	Eastern Africa	Zambia	Site 10	neonate	2016	Klebsiella pneumoniae	ST307	204003	228	5634825	1	KL102	Capsule null	Typeable	O1/O2v2	O2afg	Typeable
ERR6350852	SAMEA9449529	ERR6350852	SPINZ_1	SPINZ	Eastern Africa	Zambia	Site 10	neonate	2016	Klebsiella pneumoniae	ST307	184371	290	5641968	1	KL102	Capsule null	Typeable	O1/O2v2	O2afg	Typeable
ERR6350879	SAMEA9449556	ERR6350879	SPINZ_1	SPINZ	Eastern Africa	Zambia	Site 10	neonate	2016	Klebsiella pneumoniae	ST307	269256	325	5645175	1	KL102	Capsule null	Typeable	O1/O2v2	O2afg	Typeable
ERR6350885	SAMEA9449562	ERR6350885	SPINZ_1	SPINZ	Eastern Africa	Zambia	Site 10	neonate	2016	Klebsiella pneumoniae	ST307	184371	204	5633317	1	KL102	Capsule null	Typeable	O1/O2v2	O2afg	Typeable
ERR6350912	SAMEA9449588	ERR6350912	SPINZ_1	SPINZ	Eastern Africa	Zambia	Site 10	neonate	2016	Klebsiella pneumoniae	ST307	267553	257	5631519	1	KL102	Capsule null	Typeable	O1/O2v2	O2afg	Typeable
ERR6350923	SAMEA9449599	ERR6350923	SPINZ_1	SPINZ	Eastern Africa	Zambia	Site 10	neonate	2016	Klebsiella pneumoniae	ST307	269252	276	5636063	1	KL102	Capsule null	Typeable	O1/O2v2	O2afg	Typeable
ERR6350924	SAMEA9449600	ERR6350924	SPINZ_1	SPINZ	Eastern Africa	Zambia	Site 10	neonate	2016	Klebsiella pneumoniae	ST307	178097	321	5649442	1	KL102	Capsule null	Typeable	O1/O2v2	O2afg	Typeable
ERR6350928	SAMEA9449603	ERR6350928	SPINZ_1	SPINZ	Eastern Africa	Zambia	Site 10	neonate	2016	Klebsiella pneumoniae	ST307	203990	238	5631801	1	KL102	Capsule null	Typeable	O1/O2v2	O2afg	Typeable
ERR6351006	SAMEA9449618	ERR6351006	SPINZ_1	SPINZ	Eastern Africa	Zambia	Site 10	neonate	2016	Klebsiella pneumoniae	ST307	224125	270	5633049	1	KL102	Capsule null	Typeable	O1/O2v2	O2afg	Typeable
ERR6351007	SAMEA9449621	ERR6351007	SPINZ_1	SPINZ	Eastern Africa	Zambia	Site 10	neonate	2016	Klebsiella pneumoniae	ST307	204003	275	5643358	1	KL102	Capsule null	Typeable	O1/O2v2	O2afg	Typeable
ERR6351020	SAMEA9449631	ERR6351020	SPINZ_1	SPINZ	Eastern Africa	Zambia	Site 10	neonate	2016	Klebsiella pneumoniae	ST307	267592	327	5662996	1	KL102	Capsule null	Typeable	O1/O2v2	O2afg	Typeable
ERR6351021	SAMEA9449632	ERR6351021	SPINZ_1	SPINZ	Eastern Africa	Zambia	Site 10	neonate	2016	Klebsiella pneumoniae	ST307	216539	329	5647793	1	KL102	Capsule null	Typeable	O1/O2v2	O2afg	Typeable
ERR6349923	SAMEA9449363	ERR6349923	SPINZ_1	SPINZ	Eastern Africa	Zambia	Site 10	neonate	2015	Klebsiella pneumoniae	ST307	214813	245	5633535	1	KL102	Capsule null	Typeable	O1/O2v2	O2afg	Typeable
ERR6349924	SAMEA9449364	ERR6349924	SPINZ_1	SPINZ	Eastern Africa	Zambia	Site 10	neonate	2015	Klebsiella pneumoniae	ST307	210730	249	5636287	1	KL102	Capsule null	Typeable	O1/O2v2	O2afg	Typeable
ERR6349925	SAMEA9449365	ERR6349925	SPINZ_1	SPINZ	Eastern Africa	Zambia	Site 10	neonate	2015	Klebsiella pneumoniae	ST307	224355	268	5640967	1	KL102	Capsule null	Typeable	O1/O2v2	O2afg	Typeable
ERR6350143	SAMEA9449396	ERR6350143	SPINZ_1	SPINZ	Eastern Africa	Zambia	Site 10	neonate	2015	Klebsiella pneumoniae	ST307	269255	223	5634832	1	KL102	Capsule null	Typeable	O1/O2v2	O2afg	Typeable
ERR6350195	SAMEA9449412	ERR6350195	SPINZ_1	SPINZ	Eastern Africa	Zambia	Site 10	neonate	2015	Klebsiella pneumoniae	ST307	214782	256	5641104	1	KL102	Capsule null	Typeable	O1/O2v2	O2afg	Typeable
ERR6350199	SAMEA9449416	ERR6350199	SPINZ_1	SPINZ	Eastern Africa	Zambia	Site 10	neonate	2015	Klebsiella pneumoniae	ST307	210715	239	5630483	1	KL102	Capsule null	Typeable	O1/O2v2	O2afg	Typeable
ERR6350210	SAMEA9449426	ERR6350210	SPINZ_1	SPINZ	Eastern Africa	Zambia	Site 10	neonate	2015	Klebsiella pneumoniae	ST307	210730	267	5633908	1	KL102	Capsule null	Typeable	O1/O2v2	O2afg	Typeable
ERR6350770	SAMEA9449448	ERR6350770	SPINZ_1	SPINZ	Eastern Africa	Zambia	Site 10	neonate	2015	Klebsiella pneumoniae	ST307	190581	251	5633968	1	KL102	Capsule null	Typeable	O1/O2v2	O2afg	Typeable
ERR6350786	SAMEA9449464	ERR6350786	SPINZ_1	SPINZ	Eastern Africa	Zambia	Site 10	neonate	2015	Klebsiella pneumoniae	ST307	184506	235	5636204	1	KL102	Capsule null	Typeable	O1/O2v2	O2afg	Typeable
ERR6350795	SAMEA9449473	ERR6350795	SPINZ_1	SPINZ	Eastern Africa	Zambia	Site 10	neonate	2015	Klebsiella pneumoniae	ST307	243827	271	5635640	1	KL102	Capsule null	Typeable	O1/O2v2	O2afg	Typeable
ERR6350800	SAMEA9449478	ERR6350800	SPINZ_1	SPINZ	Eastern Africa	Zambia	Site 10	neonate	2015	Klebsiella pneumoniae	ST307	243827	242	5636371	1	KL102	Capsule null	Typeable	O1/O2v2	O2afg	Typeable
ERR6350802	SAMEA9449480	ERR6350802	SPINZ_1	SPINZ	Eastern Africa	Zambia	Site 10	neonate	2015	Klebsiella pneumoniae	ST307	243827	256	5630053	1	KL102	Capsule null	Typeable	O1/O2v2	O2afg	Typeable
ERR6350807	SAMEA9449485	ERR6350807	SPINZ_1	SPINZ	Eastern Africa	Zambia	Site 10	neonate	2015	Klebsiella pneumoniae	ST307	214813	329	5655847	1	KL102	Capsule null	Typeable	O1/O2v2	O2afg	Typeable
ERR6350816	SAMEA9449494	ERR6350816	SPINZ_1	SPINZ	Eastern Africa	Zambia	Site 10	neonate	2015	Klebsiella pneumoniae	ST307	210730	353	5664359	1	KL102	Capsule null	Typeable	O1/O2v2	O2afg	Typeable
ERR6350829	SAMEA9449506	ERR6350829	SPINZ_1	SPINZ	Eastern Africa	Zambia	Site 10	neonate	2015	Klebsiella pneumoniae	ST307	179068	252	5634006	1	KL102	Capsule null	Typeable	O1/O2v2	O2afg	Typeable
ERR6350835	SAMEA9449512	ERR6350835	SPINZ_1	SPINZ	Eastern Africa	Zambia	Site 10	neonate	2015	Klebsiella pneumoniae	ST307	204084	700	5749137	1	KL102	Capsule null	Typeable	O1/O2v2	O2afg	Typeable
ERR6350842	SAMEA9449519	ERR6350842	SPINZ_1	SPINZ	Eastern Africa	Zambia	Site 10	neonate	2015	Klebsiella pneumoniae	ST307	224433	217	5630850	1	KL102	Capsule null	Typeable	O1/O2v2	O2afg	Typeable
ERR6350843	SAMEA9449520	ERR6350843	SPINZ_1	SPINZ	Eastern Africa	Zambia	Site 10	neonate	2015	Klebsiella pneumoniae	ST307	267592	421	5680825	1	KL102	Capsule null	Typeable	O1/O2v2	O2afg	Typeable
ERR6350849	SAMEA9449526	ERR6350849	SPINZ_1	SPINZ	Eastern Africa	Zambia	Site 10	neonate	2015	Klebsiella pneumoniae	ST307	224689	228	5635347	1	KL102	Capsule null	Typeable	O1/O2v2	O2afg	Typeable
ERR6350853	SAMEA9449530	ERR6350853	SPINZ_1	SPINZ	Eastern Africa	Zambia	Site 10	neonate	2015	Klebsiella pneumoniae	ST307	204003	237	5631030	1	KL102	Capsule null	Typeable	O1/O2v2	O2afg	Typeable
ERR6350869	SAMEA9449546	ERR6350869	SPINZ_1	SPINZ	Eastern Africa	Zambia	Site 10	neonate	2015	Klebsiella pneumoniae	ST307	243827	210	5634815	1	KL102	Capsule null	Typeable	O1/O2v2	O2afg	Typeable
ERR6350870	SAMEA9449547	ERR6350870	SPINZ_1	SPINZ	Eastern Africa	Zambia	Site 10	neonate	2015	Klebsiella pneumoniae	ST307	225857	244	5641543	1	KL102	Capsule null	Typeable	O1/O2v2	O2afg	Typeable
ERR6350875	SAMEA9449552	ERR6350875	SPINZ_1	SPINZ	Eastern Africa	Zambia	Site 10	neonate	2015	Klebsiella pneumoniae	ST307	203990	228	5631782	1	KL102	Capsule null	Typeable	O1/O2v2	O2afg	Typeable
ERR6350876	SAMEA9449553	ERR6350876	SPINZ_1	SPINZ	Eastern Africa	Zambia	Site 10	neonate	2015	Klebsiella pneumoniae	ST307	210729	253	5634368	1	KL102	Capsule null	Typeable	O1/O2v2	O2afg	Typeable
ERR6350881	SAMEA9449558	ERR6350881	SPINZ_1	SPINZ	Eastern Africa	Zambia	Site 10	neonate	2015	Klebsiella pneumoniae	ST307	267553	247	5632687	1	KL102	Capsule null	Typeable	O1/O2v2	O2afg	Typeable
ERR6350891	SAMEA9449568	ERR6350891	SPINZ_1	SPINZ	Eastern Africa	Zambia	Site 10	neonate	2015	Klebsiella pneumoniae	ST307	224691	286	5642388	1	KL102	Capsule null	Typeable	O1/O2v2	O2afg	Typeable
ERR6350893	SAMEA9449570	ERR6350893	SPINZ_1	SPINZ	Eastern Africa	Zambia	Site 10	neonate	2015	Klebsiella pneumoniae	ST307	239327	241	5636217	1	KL102	Capsule null	Typeable	O1/O2v2	O2afg	Typeable
ERR6350903	SAMEA9449580	ERR6350903	SPINZ_1	SPINZ	Eastern Africa	Zambia	Site 10	neonate	2015	Klebsiella pneumoniae	ST307	214814	254	5635419	1	KL102	Capsule null	Typeable	O1/O2v2	O2afg	Typeable
ERR6350914	SAMEA9449590	ERR6350914	SPINZ_1	SPINZ	Eastern Africa	Zambia	Site 10	neonate	2015	Klebsiella pneumoniae	ST307	269253	254	5631539	1	KL102	Capsule null	Typeable	O1/O2v2	O2afg	Typeable
ERR6350925	SAMEA9449601	ERR6350925	SPINZ_1	SPINZ	Eastern Africa	Zambia	Site 10	neonate	2015	Klebsiella pneumoniae	ST307	204003	241	5631279	1	KL102	Capsule null	Typeable	O1/O2v2	O2afg	Typeable
ERR6350926	SAMEA9449604	ERR6350926	SPINZ_1	SPINZ	Eastern Africa	Zambia	Site 10	neonate	2015	Klebsiella pneumoniae	ST307	224132	217	5633163	1	KL102	Capsule null	Typeable	O1/O2v2	O2afg	Typeable
ERR6350934	SAMEA9449611	ERR6350934	SPINZ_1	SPINZ	Eastern Africa	Zambia	Site 10	neonate	2015	Klebsiella pneumoniae	ST307	179137	298	5637822	1	KL102	Capsule null	Typeable	O1/O2v2	O2afg	Typeable
ERR6350935	SAMEA9449610	ERR6350935	SPINZ_1	SPINZ	Eastern Africa	Zambia	Site 10	neonate	2015	Klebsiella pneumoniae	ST307	243970	223	5631600	1	KL102	Capsule null	Typeable	O1/O2v2	O2afg	Typeable
ERR6350936	SAMEA9449612	ERR6350936	SPINZ_1	SPINZ	Eastern Africa	Zambia	Site 10	neonate	2015	Klebsiella pneumoniae	ST307	200081	277	5645743	1	KL102	Capsule null	Typeable	O1/O2v2	O2afg	Typeable
ERR6351008	SAMEA9449619	ERR6351008	SPINZ_1	SPINZ	Eastern Africa	Zambia	Site 10	neonate	2015	Klebsiella pneumoniae	ST307	267611	230	5632610	1	KL102	Capsule null	Typeable	O1/O2v2	O2afg	Typeable
ERR6351009	SAMEA9449620	ERR6351009	SPINZ_1	SPINZ	Eastern Africa	Zambia	Site 10	neonate	2015	Klebsiella pneumoniae	ST307	204003	222	5633367	1	KL102	Capsule null	Typeable	O1/O2v2	O2afg	Typeable
ERR6351022	SAMEA9449633	ERR6351022	SPINZ_1	SPINZ	Eastern Africa	Zambia	Site 10	neonate	2015	Klebsiella pneumoniae	ST307	267903	338	5658349	1	KL102	Capsule null	Typeable	O1/O2v2	O2afg	Typeable
ERR6351023	SAMEA9449634	ERR6351023	SPINZ_1	SPINZ	Eastern Africa	Zambia	Site 10	neonate	2015	Klebsiella pneumoniae	ST307	269255	218	5629629	1	KL102	Capsule null	Typeable	O1/O2v2	O2afg	Typeable
PID-0821-219-ZN0205	SAMEA118602875	ERR15165539	SPINZ_1	SPINZ	Eastern Africa	Zambia	Site 10	neonate	2015	Klebsiella pneumoniae	ST307	179094	417	5646142	1	KL102	Capsule null	Typeable	O1/O2v2	O2afg	Typeable
PID-0821-241-ZN0231	SAMEA118602880	ERR15165544	SPINZ_1	SPINZ	Eastern Africa	Zambia	Site 10	neonate	2015	Klebsiella pneumoniae	ST307	100889	509	5652110	1	KL102	Capsule null	Typeable	O1/O2v2	O2afg	Typeable
PID-0821-249-ZN0225	SAMEA118602881	ERR15165545	SPINZ_1	SPINZ	Eastern Africa	Zambia	Site 10	neonate	2015	Klebsiella pneumoniae	ST307	177630	354	5646954	1	KL102	Capsule null	Typeable	O1/O2v2	O2afg	Typeable
PID-0821-255-ZN0232	SAMEA118602883	ERR15165547	SPINZ_1	SPINZ	Eastern Africa	Zambia	Site 10	neonate	2015	Klebsiella pneumoniae	ST307	179238	893	5780842	1	KL102	Capsule null	Typeable	O1/O2v2	O2afg	Typeable
PID-0821-259-ZN0235	SAMEA118602885	ERR15165549	SPINZ_1	SPINZ	Eastern Africa	Zambia	Site 10	neonate	2015	Klebsiella pneumoniae	ST307	179094	561	5698159	1	KL102	Capsule null	Typeable	O1/O2v2	O2afg	Typeable
PID-0821-260-ZN0236	SAMEA118602886	ERR15165550	SPINZ_1	SPINZ	Eastern Africa	Zambia	Site 10	neonate	2015	Klebsiella pneumoniae	ST307	179094	429	5666735	1	KL102	Capsule null	Typeable	O1/O2v2	O2afg	Typeable
PID-0821-261-ZN0237	SAMEA118602887	ERR15165551	SPINZ_1	SPINZ	Eastern Africa	Zambia	Site 10	neonate	2015	Klebsiella pneumoniae	ST307	179094	609	5715767	1	KL102	Capsule null	Typeable	O1/O2v2	O2afg	Typeable
PID-0821-263-ZN0239	SAMEA118602889	ERR15165553	SPINZ_1	SPINZ	Eastern Africa	Zambia	Site 10	neonate	2015	Klebsiella pneumoniae	ST307	179094	397	5649561	1	KL102	Capsule null	Typeable	O1/O2v2	O2afg	Typeable
PID-0821-276-ZN0248	SAMEA118602901	ERR15165564	SPINZ_1	SPINZ	Eastern Africa	Zambia	Site 10	neonate	2015	Klebsiella pneumoniae	ST307	179094	391	5654368	1	KL102	Capsule null	Typeable	O1/O2v2	O2afg	Typeable
PID-0821-339-ZN0302	SAMEA118602924	ERR15165587	SPINZ_1	SPINZ	Eastern Africa	Zambia	Site 10	neonate	2015	Klebsiella pneumoniae	ST307	185257	333	5634103	1	KL102	Capsule null	Typeable	O1/O2v2	O2afg	Typeable
PID-0821-380-ZN0340	SAMEA118602940	ERR15165603	SPINZ_1	SPINZ	Eastern Africa	Zambia	Site 10	neonate	2015	Klebsiella pneumoniae	ST307	179094	392	5647603	1	KL102	Capsule null	Typeable	O1/O2v2	O2afg	Typeable
PID-0821-383-ZN0346	SAMEA118602941	ERR15165604	SPINZ_1	SPINZ	Eastern Africa	Zambia	Site 10	neonate	2015	Klebsiella pneumoniae	ST307	179094	436	5652618	1	KL102	Capsule null	Typeable	O1/O2v2	O2afg	Typeable
PID-0821-389-ZN0344	SAMEA118602942	ERR15165605	SPINZ_1	SPINZ	Eastern Africa	Zambia	Site 10	neonate	2015	Klebsiella pneumoniae	ST307	160513	316	5638691	1	KL102	Capsule null	Typeable	O1/O2v2	O2afg	Typeable
PID-0821-390-ZN0345	SAMEA118602943	ERR15165606	SPINZ_1	SPINZ	Eastern Africa	Zambia	Site 10	neonate	2015	Klebsiella pneumoniae	ST307	185250	350	5640035	1	KL102	Capsule null	Typeable	O1/O2v2	O2afg	Typeable
PID-0821-406-ZN0367	SAMEA118602945	ERR15165608	SPINZ_1	SPINZ	Eastern Africa	Zambia	Site 10	neonate	2015	Klebsiella pneumoniae	ST307	185257	360	5646289	1	KL102	Capsule null	Typeable	O1/O2v2	O2afg	Typeable
PID-0821-413-ZN0368	SAMEA118602948	ERR15165611	SPINZ_1	SPINZ	Eastern Africa	Zambia	Site 10	neonate	2015	Klebsiella pneumoniae	ST307	185257	372	5651004	1	KL102	Capsule null	Typeable	O1/O2v2	O2afg	Typeable
PID-0821-415-ZN0375	SAMEA118602949	ERR15165612	SPINZ_1	SPINZ	Eastern Africa	Zambia	Site 10	neonate	2015	Klebsiella pneumoniae	ST307	185257	352	5636845	1	KL102	Capsule null	Typeable	O1/O2v2	O2afg	Typeable
PID-0821-419-ZN0372	SAMEA118602950	ERR15165613	SPINZ_1	SPINZ	Eastern Africa	Zambia	Site 10	neonate	2015	Klebsiella pneumoniae	ST307	165301	544	5682929	1	KL102	Capsule null	Typeable	O1/O2v2	O2afg	Typeable
PID-0821-423-ZN0394	SAMEA118602951	ERR15165614	SPINZ_1	SPINZ	Eastern Africa	Zambia	Site 10	neonate	2015	Klebsiella pneumoniae	ST307	267589	470	5669761	1	KL102	Capsule null	Typeable	O1/O2v2	O2afg	Typeable
PID-0821-433-ZN0445	SAMEA118602956	ERR15165619	SPINZ_1	SPINZ	Eastern Africa	Zambia	Site 10	neonate	2015	Klebsiella pneumoniae	ST307	165301	580	5685022	1	KL102	Capsule null	Typeable	O1/O2v2	O2afg	Typeable
PID-0821-435-ZN0382	SAMEA118602957	ERR15165620	SPINZ_1	SPINZ	Eastern Africa	Zambia	Site 10	neonate	2015	Klebsiella pneumoniae	ST307	179094	644	5705584	1	KL102	Capsule null	Typeable	O1/O2v2	O2afg	Typeable
PID-0821-438-ZN0397	SAMEA118602959	ERR15165622	SPINZ_1	SPINZ	Eastern Africa	Zambia	Site 10	neonate	2015	Klebsiella pneumoniae	ST307	165303	848	5764496	1	KL102	Capsule null	Typeable	O1/O2v2	O2afg	Typeable
PID-0821-449-ZN0404	SAMEA118602963	ERR15165626	SPINZ_1	SPINZ	Eastern Africa	Zambia	Site 10	neonate	2015	Klebsiella pneumoniae	ST307	177191	715	5719776	1	KL102	Capsule null	Typeable	O1/O2v2	O2afg	Typeable
PID-0821-450-ZN0405	SAMEA118602964	ERR15165627	SPINZ_1	SPINZ	Eastern Africa	Zambia	Site 10	neonate	2015	Klebsiella pneumoniae	ST307	165301	960	5797584	1	KL102	Capsule null	Typeable	O1/O2v2	O2afg	Typeable
PID-0821-456-ZN0409	SAMEA118602966	ERR15165629	SPINZ_1	SPINZ	Eastern Africa	Zambia	Site 10	neonate	2015	Klebsiella pneumoniae	ST307	165301	381	5649274	1	KL102	Capsule null	Typeable	O1/O2v2	O2afg	Typeable
ERR6349937	SAMEA9449377	ERR6349937	SPINZ_1	SPINZ	Eastern Africa	Zambia	Site 10	neonate	2015	Klebsiella pneumoniae	ST307	214782	308	5652970	1	KL102	Capsule null	Typeable	O1/O2v2	O2afg	Typeable
ERR6350144	SAMEA9449397	ERR6350144	SPINZ_1	SPINZ	Eastern Africa	Zambia	Site 10	neonate	2015	Klebsiella pneumoniae	ST307	196269	351	5658244	1	KL102	Capsule null	Typeable	O1/O2v2	O2afg	Typeable
ERR6350758	SAMEA9449436	ERR6350758	SPINZ_1	SPINZ	Eastern Africa	Zambia	Site 10	neonate	2015	Klebsiella pneumoniae	ST307	200656	311	5650628	1	KL102	Capsule null	Typeable	O1/O2v2	O2afg	Typeable
ERR6350772	SAMEA9449450	ERR6350772	SPINZ_1	SPINZ	Eastern Africa	Zambia	Site 10	neonate	2015	Klebsiella pneumoniae	ST307	267553	207	5626271	1	KL102	Capsule null	Typeable	O1/O2v2	O2afg	Typeable
ERR6350808	SAMEA9449486	ERR6350808	SPINZ_1	SPINZ	Eastern Africa	Zambia	Site 10	neonate	2015	Klebsiella pneumoniae	ST307	204415	230	5635222	1	KL102	Capsule null	Typeable	O1/O2v2	O2afg	Typeable
ERR6350817	SAMEA9449495	ERR6350817	SPINZ_1	SPINZ	Eastern Africa	Zambia	Site 10	neonate	2015	Klebsiella pneumoniae	ST307	210730	262	5633714	1	KL102	Capsule null	Typeable	O1/O2v2	O2afg	Typeable
ERR6350818	SAMEA9449496	ERR6350818	SPINZ_1	SPINZ	Eastern Africa	Zambia	Site 10	neonate	2015	Klebsiella pneumoniae	ST307	215107	237	5630114	1	KL102	Capsule null	Typeable	O1/O2v2	O2afg	Typeable
ERR6350831	SAMEA9449508	ERR6350831	SPINZ_1	SPINZ	Eastern Africa	Zambia	Site 10	neonate	2015	Klebsiella pneumoniae	ST307	243827	244	5635575	1	KL102	Capsule null	Typeable	O1/O2v2	O2afg	Typeable
ERR6350844	SAMEA9449521	ERR6350844	SPINZ_1	SPINZ	Eastern Africa	Zambia	Site 10	neonate	2015	Klebsiella pneumoniae	ST307	200081	326	5658788	1	KL102	Capsule null	Typeable	O1/O2v2	O2afg	Typeable
ERR6350862	SAMEA9449539	ERR6350862	SPINZ_1	SPINZ	Eastern Africa	Zambia	Site 10	neonate	2015	Klebsiella pneumoniae	ST307	267747	407	5674676	1	KL102	Capsule null	Typeable	O1/O2v2	O2afg	Typeable
ERR6350863	SAMEA9449540	ERR6350863	SPINZ_1	SPINZ	Eastern Africa	Zambia	Site 10	neonate	2015	Klebsiella pneumoniae	ST307	267592	262	5642479	1	KL102	Capsule null	Typeable	O1/O2v2	O2afg	Typeable
ERR6350864	SAMEA9449541	ERR6350864	SPINZ_1	SPINZ	Eastern Africa	Zambia	Site 10	neonate	2015	Klebsiella pneumoniae	ST307	243827	282	5653413	1	KL102	Capsule null	Typeable	O1/O2v2	O2afg	Typeable
ERR6350871	SAMEA9449548	ERR6350871	SPINZ_1	SPINZ	Eastern Africa	Zambia	Site 10	neonate	2015	Klebsiella pneumoniae	ST307	184009	245	5633994	1	KL102	Capsule null	Typeable	O1/O2v2	O2afg	Typeable
ERR6350872	SAMEA9449549	ERR6350872	SPINZ_1	SPINZ	Eastern Africa	Zambia	Site 10	neonate	2015	Klebsiella pneumoniae	ST307	214813	245	5636186	1	KL102	Capsule null	Typeable	O1/O2v2	O2afg	Typeable
ERR6350883	SAMEA9449560	ERR6350883	SPINZ_1	SPINZ	Eastern Africa	Zambia	Site 10	neonate	2015	Klebsiella pneumoniae	ST307	224695	441	5695596	1	KL102	Capsule null	Typeable	O1/O2v2	O2afg	Typeable
ERR6350894	SAMEA9449571	ERR6350894	SPINZ_1	SPINZ	Eastern Africa	Zambia	Site 10	neonate	2015	Klebsiella pneumoniae	ST307	210730	289	5641622	1	KL102	Capsule null	Typeable	O1/O2v2	O2afg	Typeable
ERR6350905	SAMEA9449581	ERR6350905	SPINZ_1	SPINZ	Eastern Africa	Zambia	Site 10	neonate	2015	Klebsiella pneumoniae	ST307	243826	374	5659129	1	KL102	Capsule null	Typeable	O1/O2v2	O2afg	Typeable
ERR6350916	SAMEA9449592	ERR6350916	SPINZ_1	SPINZ	Eastern Africa	Zambia	Site 10	neonate	2015	Klebsiella pneumoniae	ST307	267611	351	5664091	1	KL102	Capsule null	Typeable	O1/O2v2	O2afg	Typeable
ERR6350917	SAMEA9449593	ERR6350917	SPINZ_1	SPINZ	Eastern Africa	Zambia	Site 10	neonate	2015	Klebsiella pneumoniae	ST307	269255	209	5632130	1	KL102	Capsule null	Typeable	O1/O2v2	O2afg	Typeable
ERR6351001	SAMEA9449613	ERR6351001	SPINZ_1	SPINZ	Eastern Africa	Zambia	Site 10	neonate	2015	Klebsiella pneumoniae	ST307	269255	216	5629034	1	KL102	Capsule null	Typeable	O1/O2v2	O2afg	Typeable
ERR6351010	SAMEA9449622	ERR6351010	SPINZ_1	SPINZ	Eastern Africa	Zambia	Site 10	neonate	2015	Klebsiella pneumoniae	ST307	204003	328	5656688	1	KL102	Capsule null	Typeable	O1/O2v2	O2afg	Typeable
ERR6351011	SAMEA9449623	ERR6351011	SPINZ_1	SPINZ	Eastern Africa	Zambia	Site 10	neonate	2015	Klebsiella pneumoniae	ST307	179068	265	5635795	1	KL102	Capsule null	Typeable	O1/O2v2	O2afg	Typeable
ERR6350897	SAMEA9449574	ERR6350897	SPINZ_1	SPINZ	Eastern Africa	Zambia	Site 10	neonate	2015	Klebsiella pneumoniae	ST307	194620	304	5638535	1	KL102	Capsule null	Typeable	O1/O2v2	O2afg	Typeable
ERR6350906	SAMEA9449582	ERR6350906	SPINZ_1	SPINZ	Eastern Africa	Zambia	Site 10	neonate	2015	Klebsiella pneumoniae	ST307	204081	254	5622332	0	KL102	Capsule null	Typeable	O1/O2v2	O2afg	Typeable
ERR6350133	SAMEA9449381	ERR6350133	SPINZ_1	SPINZ	Eastern Africa	Zambia	Site 10	neonate	2016	Klebsiella pneumoniae	ST307	210730	212	5632019	1	KL102	Capsule null	Typeable	O1/O2v2	O2afg	Typeable
ERR6350147	SAMEA9449400	ERR6350147	SPINZ_1	SPINZ	Eastern Africa	Zambia	Site 10	neonate	2015	Klebsiella pneumoniae	ST307	183088	249	5634314	1	KL102	Capsule null	Typeable	O1/O2v2	O2afg	Typeable
ERR6350137	SAMEA9449385	ERR6350137	SPINZ_1	SPINZ	Eastern Africa	Zambia	Site 10	neonate	2015	Klebsiella pneumoniae	ST307	160537	252	5630775	1	KL102	Capsule null	Typeable	O1/O2v2	O2afg	Typeable
ERR6350140	SAMEA9449393	ERR6350140	SPINZ_3	SPINZ	Eastern Africa	Zambia	Site 10	neonate	2016	Klebsiella pneumoniae	ST985	296100	175	5524839	1	KL39	K39	Typeable	O1/O2v2	O1ab	Typeable
ERR6350155	SAMEA9449408	ERR6350155	SPINZ_3	SPINZ	Eastern Africa	Zambia	Site 10	neonate	2016	Klebsiella pneumoniae	ST985	346602	480	5632208	1	KL39	K39	Typeable	O1/O2v2	O1ab	Typeable
ERR6350208	SAMEA9449425	ERR6350208	SPINZ_3	SPINZ	Eastern Africa	Zambia	Site 10	neonate	2016	Klebsiella pneumoniae	ST985	250606	171	5524806	1	KL39	K39	Typeable	O1/O2v2	O1ab	Typeable
ERR6350901	SAMEA9449578	ERR6350901	SPINZ_3	SPINZ	Eastern Africa	Zambia	Site 10	neonate	2016	Klebsiella pneumoniae	ST985	280925	187	5526608	1	KL39	K39	Typeable	O1/O2v2	O1ab	Typeable
ERR6350932	SAMEA9449607	ERR6350932	SPINZ_3	SPINZ	Eastern Africa	Zambia	Site 10	neonate	2016	Klebsiella pneumoniae	ST985	296452	164	5524146	1	KL39	K39	Typeable	O1/O2v2	O1ab	Typeable
ERR6350196	SAMEA9449413	ERR6350196	SPINZ_1	SPINZ	Eastern Africa	Zambia	Site 10	neonate	2016	Klebsiella pneumoniae	ST307	188015	237	5633787	1	KL102	Capsule null	Typeable	O1/O2v2	O2afg	Typeable
ERR6350760	SAMEA9449438	ERR6350760	SPINZ_1	SPINZ	Eastern Africa	Zambia	Site 10	neonate	2016	Klebsiella pneumoniae	ST307	207206	211	5628392	1	KL102	Capsule null	Typeable	O1/O2v2	O2afg	Typeable
ERR6350787	SAMEA9449465	ERR6350787	SPINZ_1	SPINZ	Eastern Africa	Zambia	Site 10	neonate	2016	Klebsiella pneumoniae	ST307	215108	252	5629778	1	KL102	Capsule null	Typeable	O1/O2v2	O2afg	Typeable
ERR6350907	SAMEA9449583	ERR6350907	SPINZ_1	SPINZ	Eastern Africa	Zambia	Site 10	neonate	2016	Klebsiella pneumoniae	ST307	214813	235	5629211	1	KL102	Capsule null	Typeable	O1/O2v2	O2afg	Typeable
ERR6350918	SAMEA9449594	ERR6350918	SPINZ_1	SPINZ	Eastern Africa	Zambia	Site 10	neonate	2016	Klebsiella pneumoniae	ST307	269255	200	5628046	1	KL102	Capsule null	Typeable	O1/O2v2	O2afg	Typeable
ERR6351012	SAMEA9449624	ERR6351012	SPINZ_1	SPINZ	Eastern Africa	Zambia	Site 10	neonate	2016	Klebsiella pneumoniae	ST307	239327	214	5627497	1	KL102	Capsule null	Typeable	O1/O2v2	O2afg	Typeable
ERR6351026	SAMEA9449637	ERR6351026	SPINZ_1	SPINZ	Eastern Africa	Zambia	Site 10	neonate	2016	Klebsiella pneumoniae	ST307	200571	213	5629391	1	KL102	Capsule null	Typeable	O1/O2v2	O2afg	Typeable
ERR6351024	SAMEA9449635	ERR6351024	SPINZ_1	SPINZ	Eastern Africa	Zambia	Site 10	neonate	2015	Klebsiella pneumoniae	ST307	215765	331	5654614	1	KL102	Capsule null	Typeable	O1/O2v2	O2afg	Typeable
ERR6350799	SAMEA9449477	ERR6350799	SPINZ_1	SPINZ	Eastern Africa	Zambia	Site 10	neonate	2016	Klebsiella pneumoniae	ST307	204003	270	5628224	1	KL102	Capsule null	Typeable	O1/O2v2	O2afg	Typeable
ERR6350833	SAMEA9449510	ERR6350833	SPINZ_1	SPINZ	Eastern Africa	Zambia	Site 10	neonate	2016	Klebsiella pneumoniae	ST307	203990	233	5631808	1	KL102	Capsule null	Typeable	O1/O2v2	O2afg	Typeable
ERR6350846	SAMEA9449523	ERR6350846	SPINZ_1	SPINZ	Eastern Africa	Zambia	Site 10	neonate	2016	Klebsiella pneumoniae	ST307	215853	260	5629911	1	KL102	Capsule null	Typeable	O1/O2v2	O2afg	Typeable
ERR6350857	SAMEA9449534	ERR6350857	SPINZ_1	SPINZ	Eastern Africa	Zambia	Site 10	neonate	2016	Klebsiella pneumoniae	ST307	239327	243	5633067	1	KL102	Capsule null	Typeable	O1/O2v2	O2afg	Typeable
ERR6350873	SAMEA9449550	ERR6350873	SPINZ_1	SPINZ	Eastern Africa	Zambia	Site 10	neonate	2016	Klebsiella pneumoniae	ST307	224695	262	5631951	1	KL102	Capsule null	Typeable	O1/O2v2	O2afg	Typeable
ERR6350886	SAMEA9449563	ERR6350886	SPINZ_1	SPINZ	Eastern Africa	Zambia	Site 10	neonate	2016	Klebsiella pneumoniae	ST307	214813	247	5637819	1	KL102	Capsule null	Typeable	O1/O2v2	O2afg	Typeable
ERR6350908	SAMEA9449584	ERR6350908	SPINZ_1	SPINZ	Eastern Africa	Zambia	Site 10	neonate	2016	Klebsiella pneumoniae	ST307	269255	211	5628564	1	KL102	Capsule null	Typeable	O1/O2v2	O2afg	Typeable
ERR6350919	SAMEA9449595	ERR6350919	SPINZ_1	SPINZ	Eastern Africa	Zambia	Site 10	neonate	2016	Klebsiella pneumoniae	ST307	243827	214	5631711	1	KL102	Capsule null	Typeable	O1/O2v2	O2afg	Typeable
ERR6351027	SAMEA9449638	ERR6351027	SPINZ_1	SPINZ	Eastern Africa	Zambia	Site 10	neonate	2016	Klebsiella pneumoniae	ST307	267592	257	5641976	1	KL102	Capsule null	Typeable	O1/O2v2	O2afg	Typeable
PID-0821-1473-ZN1242	SAMEA118602838	ERR15165502	SPINZ_1	SPINZ	Eastern Africa	Zambia	Site 10	neonate	2016	Klebsiella pneumoniae	ST307	185257	558	5681343	1	KL102	Capsule null	Typeable	O1/O2v2	O2afg	Typeable
ERR6350909	SAMEA9449585	ERR6350909	SPINZ_1	SPINZ	Eastern Africa	Zambia	Site 10	neonate	2015	Klebsiella pneumoniae	ST307	179068	265	5636737	1	KL102	Capsule null	Typeable	O1/O2v2	O2afg	Typeable
ERR6350910	SAMEA9449586	ERR6350910	SPINZ_2	SPINZ	Eastern Africa	Zambia	Site 10	neonate	2016	Klebsiella pneumoniae	ST2004	430694	725	5510939	1	KL23	K23	Typeable	O1/O2v2	O2afg	Typeable
ERR6350762	SAMEA9449440	ERR6350762	SPINZ_4	SPINZ	Eastern Africa	Zambia	Site 10	neonate	2015	Klebsiella pneumoniae	ST101	269471	365	5655045	1	KL17	K17	Typeable	O1/O2v1	O1ab	Typeable
ERR6350777	SAMEA9449454	ERR6350777	SPINZ_4	SPINZ	Eastern Africa	Zambia	Site 10	neonate	2015	Klebsiella pneumoniae	ST101	269471	408	5667900	1	KL17	K17	Typeable	O1/O2v1	O1ab	Typeable
ERR6350783	SAMEA9449461	ERR6350783	SPINZ_1	SPINZ	Eastern Africa	Zambia	Site 10	neonate	2015	Klebsiella pneumoniae	ST307	204003	358	5659134	1	KL102	Capsule null	Typeable	O1/O2v2	O2afg	Typeable
ERR6350806	SAMEA9449484	ERR6350806	SPINZ_1	SPINZ	Eastern Africa	Zambia	Site 10	neonate	2015	Klebsiella pneumoniae	ST307	215765	279	5633881	1	KL102	Capsule null	Typeable	O1/O2v2	O2afg	Typeable
ERR6350915	SAMEA9449591	ERR6350915	SPINZ_1	SPINZ	Eastern Africa	Zambia	Site 10	neonate	2015	Klebsiella pneumoniae	ST307	214813	264	5632089	1	KL102	Capsule null	Typeable	O1/O2v2	O2afg	Typeable
PID-0821-441-ZN0385	SAMEA118602962	ERR15165625	SPINZ_1	SPINZ	Eastern Africa	Zambia	Site 10	neonate	2015	Klebsiella pneumoniae	ST307	145606	906	5769261	1	KL102	Capsule null	Typeable	O1/O2v2	O2afg	Typeable
PID-0821-453-ZN0406	SAMEA118602965	ERR15165628	SPINZ_1	SPINZ	Eastern Africa	Zambia	Site 10	neonate	2015	Klebsiella pneumoniae	ST307	179094	372	5639298	1	KL102	Capsule null	Typeable	O1/O2v2	O2afg	Typeable
ERR6350776	SAMEA9449455	ERR6350776	SPINZ_1	SPINZ	Eastern Africa	Zambia	Site 10	neonate	2015	Klebsiella pneumoniae	ST307	200389	325	5646749	1	KL102	Capsule null	Typeable	O1/O2v2	O2afg	Typeable
ERR6350868	SAMEA9449545	ERR6350868	SPINZ_1	SPINZ	Eastern Africa	Zambia	Site 10	neonate	2016	Klebsiella pneumoniae	ST307	200656	245	5629575	1	KL102	Capsule null	Typeable	O1/O2v2	O2afg	Typeable
ERR6350785	SAMEA9449463	ERR6350785	SPINZ_1	SPINZ	Eastern Africa	Zambia	Site 10	neonate	2015	Klebsiella pneumoniae	ST307	215853	266	5638598	1	KL102	Capsule null	Typeable	O1/O2v2	O2afg	Typeable
PID-0821-1448-ZN1214	SAMEA118602837	ERR15165501	SPINZ_1	SPINZ	Eastern Africa	Zambia	Site 10	neonate	2016	Klebsiella pneumoniae	ST307	185257	610	5716542	1	KL102	Capsule null	Typeable	O1/O2v2	O2afg	Typeable
ERR6350797	SAMEA9449475	ERR6350797	SPINZ_5	SPINZ	Eastern Africa	Zambia	Site 10	neonate	2016	Klebsiella pneumoniae	ST307	182727	257	5629588	1	KL102	unknown (KL102)	Typeable	O1/O2v2	O2afg	Typeable
ERR6350798	SAMEA9449476	ERR6350798	SPINZ_5	SPINZ	Eastern Africa	Zambia	Site 10	neonate	2016	Klebsiella pneumoniae	ST307	241461	258	5629243	1	KL102	unknown (KL102)	Typeable	O1/O2v2	O2afg	Typeable
ERR6350812	SAMEA9449490	ERR6350812	SPINZ_5	SPINZ	Eastern Africa	Zambia	Site 10	neonate	2016	Klebsiella pneumoniae	ST307	182727	273	5630587	1	KL102	unknown (KL102)	Typeable	O1/O2v2	O2afg	Typeable
ERR6350855	SAMEA9449532	ERR6350855	SPINZ_5	SPINZ	Eastern Africa	Zambia	Site 10	neonate	2016	Klebsiella pneumoniae	ST307	200662	239	5630416	1	KL102	unknown (KL102)	Typeable	O1/O2v2	O2afg	Typeable
ERR6350856	SAMEA9449533	ERR6350856	SPINZ_5	SPINZ	Eastern Africa	Zambia	Site 10	neonate	2016	Klebsiella pneumoniae	ST307	240747	248	5631783	1	KL102	unknown (KL102)	Typeable	O1/O2v2	O2afg	Typeable
ERR6350884	SAMEA9449561	ERR6350884	SPINZ_5	SPINZ	Eastern Africa	Zambia	Site 10	neonate	2016	Klebsiella pneumoniae	ST307	200662	231	5628374	1	KL102	unknown (KL102)	Typeable	O1/O2v2	O2afg	Typeable
ERR6350804	SAMEA9449482	ERR6350804	SPINZ_6	SPINZ	Eastern Africa	Zambia	Site 10	neonate	2016	Klebsiella pneumoniae	ST307	243827	615	5837248	1	KL102	unknown (KL102)	Typeable	O1/O2v2	O2afg	Typeable
PID-0821-2731-ZN2356	SAMEA118602896	ERR15165559	SPINZ_6	SPINZ	Eastern Africa	Zambia	Site 10	neonate	2016	Klebsiella pneumoniae	ST307	179982	514	5828562	1	KL102	unknown (KL102)	Typeable	O1/O2v2	O2afg	Typeable
ERR6350882	SAMEA9449559	ERR6350882	SPINZ_1	SPINZ	Eastern Africa	Zambia	Site 10	neonate	2015	Klebsiella pneumoniae	ST307	203990	264	5632713	1	KL102	Capsule null	Typeable	O1/O2v2	O2afg	Typeable
PID-0821-1356-ZN1134	SAMEA118602835	ERR15165499	SPINZ_1	SPINZ	Eastern Africa	Zambia	Site 10	neonate	2016	Klebsiella pneumoniae	ST307	119186	425	5625620	1	KL102	Capsule null	Typeable	O1/O2v2	O2afg	Typeable
ERR6350836	SAMEA9449513	ERR6350836	SPINZ_7	SPINZ	Eastern Africa	Zambia	Site 10	neonate	2015	Klebsiella pneumoniae	ST2004	293521	477	5439273	1	KL23	K23	Typeable	O1/O2v2	O2afg	Typeable
ERR6350838	SAMEA9449515	ERR6350838	SPINZ_7	SPINZ	Eastern Africa	Zambia	Site 10	neonate	2015	Klebsiella pneumoniae	ST2004	430695	162	5336697	1	KL23	K23	Typeable	O1/O2v2	O2afg	Typeable
ERR6350840	SAMEA9449517	ERR6350840	SPINZ_8	SPINZ	Eastern Africa	Zambia	Site 10	neonate	2016	Klebsiella pneumoniae	ST307	243828	268	5821166	1	KL102	unknown (KL102)	Typeable	O1/O2v2	O2afg	Typeable
PID-0821-1589-ZN1330	SAMEA118602850	ERR15165514	SPINZ_8	SPINZ	Eastern Africa	Zambia	Site 10	neonate	2016	Klebsiella pneumoniae	ST307	179096	678	5875757	1	KL102	unknown (KL102)	Typeable	O1/O2v2	O2afg	Typeable
PID-0821-1612-ZN1346	SAMEA118602854	ERR15165518	SPINZ_8	SPINZ	Eastern Africa	Zambia	Site 10	neonate	2016	Klebsiella pneumoniae	ST307	175424	754	5886295	1	KL102	unknown (KL102)	Typeable	O1/O2v2	O2afg	Typeable
PID-0821-1613-ZN1347	SAMEA118602855	ERR15165519	SPINZ_8	SPINZ	Eastern Africa	Zambia	Site 10	neonate	2016	Klebsiella pneumoniae	ST307	140793	888	5924719	1	KL102	unknown (KL102)	Typeable	O1/O2v2	O2afg	Typeable
PID-0821-1679-ZN1410	SAMEA118602861	ERR15165525	SPINZ_8	SPINZ	Eastern Africa	Zambia	Site 10	neonate	2016	Klebsiella pneumoniae	ST307	185257	823	5910699	1	KL102	unknown (KL102)	Typeable	O1/O2v2	O2afg	Typeable
ERR6350865	SAMEA9449542	ERR6350865	SPINZ_1	SPINZ	Eastern Africa	Zambia	Site 10	neonate	2016	Klebsiella pneumoniae	ST307	177107	276	5626397	1	KL102	Capsule null	Typeable	O1/O2v2	O2afg	Typeable
PID-0821-1406-ZN1179	SAMEA118602836	ERR15165500	SPINZ_1	SPINZ	Eastern Africa	Zambia	Site 10	neonate	2016	Klebsiella pneumoniae	ST307	176009	913	5951581	1	KL102	Capsule null	Typeable	O1/O2v2	O2afg	Typeable
ERR6350896	SAMEA9449573	ERR6350896	SPINZ_1	SPINZ	Eastern Africa	Zambia	Site 10	neonate	2016	Klebsiella pneumoniae	ST307	204003	216	5630244	1	KL102	Capsule null	Typeable	O1/O2v2	O2afg	Typeable
ERR6350929	SAMEA9449608	ERR6350929	SPINZ_8	SPINZ	Eastern Africa	Zambia	Site 10	neonate	2016	Klebsiella pneumoniae	ST307	204003	407	5813360	1	KL102	unknown (KL102)	Typeable	O1/O2v2	O2afg	Typeable
ERR6351002	SAMEA9449614	ERR6351002	SPINZ_8	SPINZ	Eastern Africa	Zambia	Site 10	neonate	2016	Klebsiella pneumoniae	ST307	204003	454	5821337	1	KL102	unknown (KL102)	Typeable	O1/O2v2	O2afg	Typeable
PID-0821-1505-ZN1267	SAMEA118602839	ERR15165503	SPINZ_8	SPINZ	Eastern Africa	Zambia	Site 10	neonate	2016	Klebsiella pneumoniae	ST307	136850	728	5856048	1	KL102	unknown (KL102)	Typeable	O1/O2v2	O2afg	Typeable
PID-0821-1586-ZN1327	SAMEA118602849	ERR15165513	SPINZ_8	SPINZ	Eastern Africa	Zambia	Site 10	neonate	2016	Klebsiella pneumoniae	ST307	179181	716	5865021	1	KL102	unknown (KL102)	Typeable	O1/O2v2	O2afg	Typeable
ERR6351015	SAMEA9449627	ERR6351015	SPINZ_1	SPINZ	Eastern Africa	Zambia	Site 10	neonate	2015	Klebsiella pneumoniae	ST307	267611	268	5635892	1	KL102	Capsule null	Typeable	O1/O2v2	O2afg	Typeable
PID-0821-1544-ZN1294	SAMEA118602842	ERR15165506	SPINZ_9	SPINZ	Eastern Africa	Zambia	Site 10	neonate	2016	Klebsiella pneumoniae	ST983	219310	323	5326488	1	KL127	unknown (KL127)	Typeable	OL13	O13	Typeable
PID-0821-1547-ZN1296	SAMEA118602843	ERR15165507	SPINZ_9	SPINZ	Eastern Africa	Zambia	Site 10	neonate	2016	Klebsiella pneumoniae	ST983	229440	416	5363347	1	KL127	unknown (KL127)	Typeable	OL13	O13	Typeable
PID-0821-1548-ZN1297	SAMEA118602844	ERR15165508	SPINZ_9	SPINZ	Eastern Africa	Zambia	Site 10	neonate	2016	Klebsiella pneumoniae	ST983	229585	691	5430239	1	KL127	unknown (KL127)	Typeable	OL13	O13	Typeable
PID-0821-1610-ZN1388	SAMEA118602852	ERR15165516	SPINZ_9	SPINZ	Eastern Africa	Zambia	Site 10	neonate	2016	Klebsiella pneumoniae	ST983	191244	383	5345803	1	KL127	unknown (KL127)	Typeable	OL13	O13	Typeable
PID-0821-1614-ZN1348	SAMEA118602856	ERR15165520	SPINZ_9	SPINZ	Eastern Africa	Zambia	Site 10	neonate	2016	Klebsiella pneumoniae	ST983	219315	418	5364036	1	KL127	unknown (KL127)	Typeable	OL13	O13	Typeable
PID-0821-1615-ZN1349	SAMEA118602857	ERR15165521	SPINZ_9	SPINZ	Eastern Africa	Zambia	Site 10	neonate	2016	Klebsiella pneumoniae	ST983	229603	581	5399151	1	KL127	unknown (KL127)	Typeable	OL13	O13	Typeable
PID-0821-1622-ZN1486	SAMEA118602858	ERR15165522	SPINZ_9	SPINZ	Eastern Africa	Zambia	Site 10	neonate	2016	Klebsiella pneumoniae	ST983	219297	470	5371032	1	KL127	unknown (KL127)	Typeable	OL13	O13	Typeable
PID-0821-1698-ZN1424	SAMEA118602864	ERR15165528	SPINZ_9	SPINZ	Eastern Africa	Zambia	Site 10	neonate	2016	Klebsiella pneumoniae	ST983	203196	466	5367241	1	KL127	unknown (KL127)	Typeable	OL13	O13	Typeable
PID-0821-1723-ZN1445	SAMEA118602867	ERR15165531	SPINZ_9	SPINZ	Eastern Africa	Zambia	Site 10	neonate	2016	Klebsiella pneumoniae	ST983	219360	801	5459806	1	KL127	unknown (KL127)	Typeable	OL13	O13	Typeable
PID-0821-3606-ZN3148	SAMEA118602926	ERR15165589	SPINZ_10	SPINZ	Eastern Africa	Zambia	Site 10	neonate	2017	Klebsiella pneumoniae	ST15	173023	726	5880894	1	KL54	K54	Typeable	O1/O2v2	O1ab	Typeable
PID-0821-3640-ZN3185	SAMEA118602930	ERR15165593	SPINZ_10	SPINZ	Eastern Africa	Zambia	Site 10	neonate	2017	Klebsiella pneumoniae	ST15	153191	945	5945246	1	KL54	K54	Typeable	O1/O2v2	O1ab	Typeable
PID-0821-3740-ZN3283	SAMEA118602939	ERR15165602	SPINZ_10	SPINZ	Eastern Africa	Zambia	Site 10	neonate	2017	Klebsiella pneumoniae	ST15	176173	814	5647337	1	KL54	K54	Typeable	O1/O2v2	O1ab	Typeable
PID-0821-3617-ZN3162	SAMEA118602927	ERR15165590	SPINZ_11	SPINZ	Eastern Africa	Zambia	Site 10	neonate	2017	Klebsiella pneumoniae	ST307	144375	502	5598833	1	KL102	unknown (KL102)	Typeable	O1/O2v2	O2afg	Typeable
PID-0821-3660-ZN3205	SAMEA118602931	ERR15165594	SPINZ_11	SPINZ	Eastern Africa	Zambia	Site 10	neonate	2017	Klebsiella pneumoniae	ST307	203951	932	5796594	1	KL102	unknown (KL102)	Typeable	O1/O2v2	O2afg	Typeable
PID-0821-3675-ZN3182	SAMEA118602932	ERR15165595	SPINZ_11	SPINZ	Eastern Africa	Zambia	Site 10	neonate	2017	Klebsiella pneumoniae	ST307	177352	512	5598590	1	KL102	unknown (KL102)	Typeable	O1/O2v2	O2afg	Typeable
PID-0821-3681-ZN3225	SAMEA118602934	ERR15165597	SPINZ_11	SPINZ	Eastern Africa	Zambia	Site 10	neonate	2017	Klebsiella pneumoniae	ST307	200612	636	5639371	1	KL102	unknown (KL102)	Typeable	O1/O2v2	O2afg	Typeable
ERR6349917	SAMEA9449389	ERR6349917	NA	SPINZ	Eastern Africa	Zambia	Site 10	neonate	2015	Klebsiella pneumoniae	ST307	120093	312	5634857	1	KL102	Capsule null	Typeable	O1/O2v2	O2afg	Typeable
ERR6351005	SAMEA9449617	ERR6351005	NA	SPINZ	Eastern Africa	Zambia	Site 10	neonate	2016	Klebsiella pneumoniae	ST2004	363866	170	5337074	1	KL23	K23	Typeable	O1/O2v2	O2afg	Typeable
ERR6349922	SAMEA9449362	ERR6349922	NA	SPINZ	Eastern Africa	Zambia	Site 10	neonate	2016	Klebsiella pneumoniae	ST307	179068	864	5755214	1	KL102	Capsule null	Typeable	O1/O2v2	O2afg	Typeable
ERR6350805	SAMEA9449483	ERR6350805	NA	SPINZ	Eastern Africa	Zambia	Site 10	neonate	2016	Klebsiella pneumoniae	ST307	215853	309	5640235	1	KL102	Capsule null	Typeable	O1/O2v2	O2afg	Typeable
ERR6350830	SAMEA9449507	ERR6350830	NA	SPINZ	Eastern Africa	Zambia	Site 10	neonate	2015	Klebsiella pneumoniae	ST307	145350	552	5707847	1	KL102	Capsule null	Typeable	O1/O2v2	O2afg	Typeable
ERR6349927	SAMEA9449367	ERR6349927	NA	SPINZ	Eastern Africa	Zambia	Site 10	neonate	2016	Klebsiella pneumoniae	ST405	254752	215	5797737	1	KL151	unknown (KL151)	Typeable	O4	O4	Typeable
ERR6349931	SAMEA9449371	ERR6349931	NA	SPINZ	Eastern Africa	Zambia	Site 10	neonate	2016	Klebsiella pneumoniae	ST307	148149	314	5634509	1	KL102	Capsule null	Typeable	O1/O2v2	O2afg	Typeable
ERR6349934	SAMEA9449373	ERR6349934	NA	SPINZ	Eastern Africa	Zambia	Site 10	neonate	2016	Klebsiella pneumoniae	ST307	34813	969	5685983	1	KL102	Capsule null	Typeable	O1/O2v2	O2afg	Typeable
ERR6350131	SAMEA9449379	ERR6350131	NA	SPINZ	Eastern Africa	Zambia	Site 10	neonate	2016	Klebsiella pneumoniae	ST101	192608	232	5546645	1	KL17	K17	Typeable	O1/O2v1	O1ab	Typeable
ERR6351016	SAMEA9449628	ERR6351016	NA	SPINZ	Eastern Africa	Zambia	Site 10	neonate	2015	Klebsiella pneumoniae	ST307	179068	274	5632239	1	KL102	Capsule null	Typeable	O1/O2v2	O2afg	Typeable
ERR6350142	SAMEA9449395	ERR6350142	NA	SPINZ	Eastern Africa	Zambia	Site 10	neonate	2015	Klebsiella pneumoniae	ST307	131129	382	5648571	1	KL102	Capsule null	Typeable	O1/O2v2	O2afg	Typeable
ERR6350205	SAMEA9449422	ERR6350205	NA	SPINZ	Eastern Africa	Zambia	Site 10	neonate	2015	Klebsiella pneumoniae	ST307	168758	300	5639293	1	KL102	Capsule null	Typeable	O1/O2v2	O2afg	Typeable
ERR6350206	SAMEA9449424	ERR6350206	NA	SPINZ	Eastern Africa	Zambia	Site 10	neonate	2015	Klebsiella pneumoniae	ST101	214621	290	5626714	1	KL17	K17	Typeable	O1/O2v1	O1ab	Typeable
ERR6350761	SAMEA9449439	ERR6350761	NA	SPINZ	Eastern Africa	Zambia	Site 10	neonate	2016	Klebsiella pneumoniae	ST101	256672	476	5690974	1	KL17	K17	Typeable	O1/O2v1	O1ab	Typeable
ERR6350769	SAMEA9449447	ERR6350769	NA	SPINZ	Eastern Africa	Zambia	Site 10	neonate	2016	Klebsiella pneumoniae	ST147	177996	340	5758491	1	KL64	K64	Typeable	O1/O2v1	O2a	Typeable
ERR6350774	SAMEA9449452	ERR6350774	NA	SPINZ	Eastern Africa	Zambia	Site 10	neonate	2015	Klebsiella pneumoniae	ST1486	97600	679	5730719	1	KL38	K38	Typeable	O3b	O3b	Typeable
ERR6350779	SAMEA9449457	ERR6350779	NA	SPINZ	Eastern Africa	Zambia	Site 10	neonate	2016	Klebsiella pneumoniae	ST1486	97565	641	5728594	1	KL38	K38	Typeable	O3b	O3b	Typeable
ERR6350791	SAMEA9449468	ERR6350791	NA	SPINZ	Eastern Africa	Zambia	Site 10	neonate	2016	Klebsiella pneumoniae	ST101	269471	524	5706486	1	KL17	K17	Typeable	O1/O2v1	O1ab	Typeable
ERR6350845	SAMEA9449522	ERR6350845	NA	SPINZ	Eastern Africa	Zambia	Site 10	neonate	2016	Klebsiella pneumoniae	ST307	200662	261	5633022	1	KL102	unknown (KL102)	Typeable	O1/O2v2	O2afg	Typeable
ERR6350796	SAMEA9449472	ERR6350796	NA	SPINZ	Eastern Africa	Zambia	Site 10	neonate	2015	Klebsiella pneumoniae	ST307	203990	436	5674794	1	KL102	Capsule null	Typeable	O1/O2v2	O2afg	Typeable
ERR6350822	SAMEA9449499	ERR6350822	NA	SPINZ	Eastern Africa	Zambia	Site 10	neonate	2015	Klebsiella pneumoniae	ST2004	281102	528	5457142	1	KL23	K23	Typeable	O1/O2v2	O2afg	Typeable
ERR6350824	SAMEA9449501	ERR6350824	NA	SPINZ	Eastern Africa	Zambia	Site 10	neonate	2015	Klebsiella pneumoniae	ST2004	120951	662	5477444	1	KL23	K23	Typeable	O1/O2v2	O2afg	Typeable
ERR6350860	SAMEA9449537	ERR6350860	NA	SPINZ	Eastern Africa	Zambia	Site 10	neonate	2016	Klebsiella pneumoniae	ST14	225478	209	5521554	1	KL2	K2	Typeable	O1/O2v1	O1ab	Typeable
ERR6350888	SAMEA9449565	ERR6350888	NA	SPINZ	Eastern Africa	Zambia	Site 10	neonate	2016	Klebsiella pneumoniae	ST54	157097	725	5834715	1	KL14	K14	Typeable	O3b	O3b	Typeable
ERR6350890	SAMEA9449567	ERR6350890	NA	SPINZ	Eastern Africa	Zambia	Site 10	neonate	2016	Klebsiella pneumoniae	ST147	205017	507	5798653	1	KL64	K64	Typeable	O1/O2v1	O2a	Typeable
ERR6350933	SAMEA9449609	ERR6350933	NA	SPINZ	Eastern Africa	Zambia	Site 10	neonate	2016	Klebsiella pneumoniae	ST147	205017	253	5747375	1	KL64	K64	Typeable	O1/O2v1	O2a	Typeable
ERR6350892	SAMEA9449569	ERR6350892	NA	SPINZ	Eastern Africa	Zambia	Site 10	neonate	2015	Klebsiella pneumoniae	ST307	116160	816	5775509	1	KL102	Capsule null	Typeable	O1/O2v2	O2afg	Typeable
ERR6350913	SAMEA9449589	ERR6350913	NA	SPINZ	Eastern Africa	Zambia	Site 10	neonate	2016	Klebsiella pneumoniae	ST147	121483	639	5797343	1	KL64	K64	Typeable	O1/O2v1	O2a	Typeable
ERR6350922	SAMEA9449598	ERR6350922	NA	SPINZ	Eastern Africa	Zambia	Site 10	neonate	2016	Klebsiella pneumoniae	ST36	185474	315	5501368	1	KL102	unknown (KL102)	Typeable	O1/O2v2	O2afg	Typeable
PID-0821-1607-ZN1342	SAMEA118602851	ERR15165515	NA	SPINZ	Eastern Africa	Zambia	Site 10	neonate	2016	Klebsiella pneumoniae	ST307	160539	874	5724550	1	KL102	unknown (KL102)	Typeable	O1/O2v2	O2afg	Typeable
PID-0821-1692-ZN1420	SAMEA118602863	ERR15165527	NA	SPINZ	Eastern Africa	Zambia	Site 10	neonate	2016	Klebsiella pneumoniae	ST307	82669	739	5832600	1	KL102	unknown (KL102)	Typeable	O1/O2v2	O2afg	Typeable
PID-0821-1757-ZN1474	SAMEA118602868	ERR15165532	NA	SPINZ	Eastern Africa	Zambia	Site 10	neonate	2016	Klebsiella pneumoniae	ST101	178473	762	5683040	1	KL17	K17	Typeable	O1/O2v1	O1ab	Typeable
PID-0821-2759-ZN2378	SAMEA118602900	ERR15165563	NA	SPINZ	Eastern Africa	Zambia	Site 10	neonate	2016	Klebsiella pneumoniae	ST2004	262919	448	5399905	1	KL23	K23	Typeable	O1/O2v2	O2afg	Typeable
PID-0821-3500-ZN3059	SAMEA118602925	ERR15165588	NA	SPINZ	Eastern Africa	Zambia	Site 10	neonate	2016	Klebsiella pneumoniae	ST1427	243694	741	5539185	1	KL67	K67	Typeable	OL13	O13	Typeable
ERR6350900	SAMEA9449577	ERR6350900	NA	SPINZ	Eastern Africa	Zambia	Site 10	neonate	2016	Klebsiella pneumoniae	ST45	173860	544	5617417	1	KL24	K24	Typeable	O1/O2v1	O2a	Typeable
FF33_06-0035-00	SAMN48972018	SRR33932170	MBIRA_2	MBIRA	Western Africa	Ghana	Site 11	neonate	2021	Klebsiella pneumoniae	ST307	77721	157	5806885	2	KL102	unknown (KL102)	Typeable	O1/O2v2	O2afg	Typeable
FF33_06-0039-00	SAMN48972021	SRR33932167	MBIRA_2	MBIRA	Western Africa	Ghana	Site 11	neonate	2021	Klebsiella pneumoniae	ST307	161931	78	5476809	2	KL102	unknown (KL102)	Typeable	O1/O2v2	O2afg	Typeable
FF33_06-0046-00	SAMN48972028	SRR33932159	MBIRA_2	MBIRA	Western Africa	Ghana	Site 11	neonate	2021	Klebsiella pneumoniae	ST307	89744	120	5711419	2	KL102	unknown (KL102)	Typeable	O1/O2v2	O2afg	Typeable
FF33_06-0047-00	SAMN48972029	SRR33932158	MBIRA_2	MBIRA	Western Africa	Ghana	Site 11	neonate	2021	Klebsiella pneumoniae	ST307	96236	123	5710860	2	KL102	unknown (KL102)	Typeable	O1/O2v2	O2afg	Typeable
FF33_06-0056-00	SAMN48972038	SRR33932148	MBIRA_2	MBIRA	Western Africa	Ghana	Site 11	neonate	2021	Klebsiella pneumoniae	ST307	86564	126	5666859	2	KL102	unknown (KL102)	Typeable	O1/O2v2	O2afg	Typeable
FF33_06-0071-00	SAMN48972049	SRR33932136	MBIRA_3	MBIRA	Western Africa	Ghana	Site 11	neonate	2021	Klebsiella pneumoniae	ST101	53901	201	5536288	1	KL17	K17	Typeable	O1/O2v1	O1ab	Typeable
FF33_06-0078-00	SAMN48972056	SRR33931616	MBIRA_3	MBIRA	Western Africa	Ghana	Site 11	neonate	2021	Klebsiella pneumoniae	ST101	108869	106	5548767	1	KL17	K17	Typeable	O1/O2v1	O1ab	Typeable
FF33_06-0083-00	SAMN48972062	SRR33931610	MBIRA_3	MBIRA	Western Africa	Ghana	Site 11	neonate	2021	Klebsiella pneumoniae	ST101	112467	105	5549206	1	KL17	K17	Typeable	O1/O2v1	O1ab	Typeable
FF33_06-0084-00	SAMN48972063	SRR33931609	MBIRA_3	MBIRA	Western Africa	Ghana	Site 11	neonate	2021	Klebsiella pneumoniae	ST101	95559	114	5542266	1	KL17	K17	Typeable	O1/O2v1	O1ab	Typeable
FF33_06-0096-00	SAMN48972073	SRR33931598	MBIRA_3	MBIRA	Western Africa	Ghana	Site 11	neonate	2021	Klebsiella pneumoniae	ST101	77800	128	5540566	1	KL17	K17	Typeable	O1/O2v1	O1ab	Typeable
FF33_06-0002-00	SAMN48971990	SRR33931570	NA	MBIRA	Western Africa	Ghana	Site 11	neonate	2020	Klebsiella pneumoniae	ST307	104470	109	5665654	2	KL102	unknown (KL102)	Typeable	O1/O2v2	O2afg	Typeable
FF33_06-0003-00	SAMN48971991	SRR33931569	NA	MBIRA	Western Africa	Ghana	Site 11	neonate	2020	Klebsiella pneumoniae	ST4860	123542	79	5218210	0	KL35	K35	Typeable	O1/O2v2	O1ab	Typeable
FF33_06-0013-00	SAMN48971999	SRR33931560	NA	MBIRA	Western Africa	Ghana	Site 11	neonate	2021	Klebsiella pneumoniae	ST39	113020	113	5644984	1	KL2	K2	Typeable	O1/O2v1	O1ab	Typeable
FF33_06-0029-00	SAMN48972012	SRR33932177	NA	MBIRA	Western Africa	Ghana	Site 11	neonate	2021	Klebsiella pneumoniae	ST13	96711	121	5609491	1	KL3	K3	Typeable	O1/O2v2	O1ab	Typeable
FF33_06-0045-00	SAMN48972027	SRR33932160	NA	MBIRA	Western Africa	Ghana	Site 11	neonate	2021	Klebsiella pneumoniae	ST161	124615	79	5230351	0	KL127	unknown (KL127)	Typeable	OL13	O13	Typeable
FF33_06-0063-00	SAMN48972043	SRR33932143	NA	MBIRA	Western Africa	Ghana	Site 11	neonate	2021	Klebsiella pneumoniae	ST15	45850	244	5495571	1	KL19	K19	Typeable	O1/O2v2	O1ab	Typeable
FF33_06-0077-00	SAMN48972055	SRR33931617	NA	MBIRA	Western Africa	Ghana	Site 11	neonate	2021	Klebsiella pneumoniae	ST967	41963	256	5468016	1	KL18	K18	Typeable	O1/O2v2	O1ab	Typeable
FF33_06-0097-00	SAMN48972074	SRR33931596	NA	MBIRA	Western Africa	Ghana	Site 11	neonate	2021	Klebsiella pneumoniae	ST323	218508	66	5279019	0	KL21	K21	Typeable	O3b	O3b	Typeable
FF33_06-0103-00	SAMN48972080	SRR33931542	NA	MBIRA	Western Africa	Ghana	Site 11	neonate	2021	Klebsiella pneumoniae	ST394	142405	95	5591157	1	KL3	K3	Typeable	O1/O2v2	O2afg	Typeable
FF33_06-0122-00	SAMN48972095	SRR33931525	NA	MBIRA	Western Africa	Ghana	Site 11	neonate	2021	Klebsiella pneumoniae	ST17	146178	98	5318857	0	KL169	unknown (KL169)	Typeable	OL104	unknown	Typeable
FF33_06-0126-00	SAMN48972099	SRR33931787	NA	MBIRA	Western Africa	Ghana	Site 11	neonate	2021	Klebsiella pneumoniae	ST985	114640	85	5687599	1	KL39	K39	Typeable	O1/O2v2	O1ab	Typeable
FF33_06-0130-00	SAMN48972101	SRR33931785	NA	MBIRA	Western Africa	Ghana	Site 11	neonate	2021	Klebsiella pneumoniae	ST13	73144	152	5566668	2	KL122	unknown (KL122)	Typeable	O1/O2v2	O1ab	Typeable
FF33_06-0131-00-A	SAMN48972102	SRR33931784	NA	MBIRA	Western Africa	Ghana	Site 11	neonate	2021	Klebsiella pneumoniae	ST530	105742	116	5422387	1	KL62	K62	Typeable	O1/O2v2	O1ab	Typeable
FF33_06-0132-00	SAMN48972105	SRR33931779	NA	MBIRA	Western Africa	Ghana	Site 11	neonate	2021	Klebsiella pneumoniae	ST25	86594	136	5534324	1	KL2	K2	Typeable	O1/O2v2	O1ab	Typeable
FF33_06-0133-00	SAMN48972106	SRR33931778	NA	MBIRA	Western Africa	Ghana	Site 11	neonate	2021	Klebsiella pneumoniae	ST147	103734	167	5584815	1	KL10	K10	Typeable	O3/O3a	O3/O3a	Typeable
ERR4920507	SAMEA7472429	ERR4920507	BARNARDS_15	BARNARDS	Western Africa	Nigeria	Site 12	neonate	2016	Klebsiella pneumoniae	ST464	332963	114	5637641	2	KL53	K53	Typeable	O1/O2v1	O1ab	Typeable
ERR4920508	SAMEA7472431	ERR4920508	BARNARDS_15	BARNARDS	Western Africa	Nigeria	Site 12	neonate	2016	Klebsiella pneumoniae	ST464	184545	106	5548511	2	KL53	K53	Typeable	O1/O2v1	O1ab	Typeable
ERR4920510	SAMEA7472434	ERR4920510	BARNARDS_16	BARNARDS	Western Africa	Nigeria	Site 12	neonate	2016	Klebsiella pneumoniae	ST464	316732	111	5608914	2	KL53	K53	Typeable	O1/O2v1	O1ab	Typeable
ERR4920521	SAMEA7472468	ERR4920521	BARNARDS_16	BARNARDS	Western Africa	Nigeria	Site 12	neonate	2016	Klebsiella pneumoniae	ST464	220842	111	5551695	2	KL53	K53	Typeable	O1/O2v1	O1ab	Typeable
ERR4920531	SAMEA7472489	ERR4920531	BARNARDS_16	BARNARDS	Western Africa	Nigeria	Site 12	neonate	2016	Klebsiella pneumoniae	ST464	181681	109	5517377	2	KL53	K53	Typeable	O1/O2v1	O1ab	Typeable
ERR4920512	SAMEA7472438	ERR4920512	BARNARDS_17	BARNARDS	Western Africa	Nigeria	Site 12	neonate	2017	Klebsiella pneumoniae	ST20	290397	162	5641680	2	KL28	K28	Typeable	O1/O2v2	O1ab	Typeable
ERR4920513	SAMEA7472440	ERR4920513	BARNARDS_17	BARNARDS	Western Africa	Nigeria	Site 12	neonate	2017	Klebsiella pneumoniae	ST20	267048	161	5639742	2	KL28	K28	Typeable	O1/O2v2	O1ab	Typeable
ERR4920523	SAMEA7472471	ERR4920523	BARNARDS_18	BARNARDS	Western Africa	Nigeria	Site 12	neonate	2017	Klebsiella pneumoniae	ST4410	235384	135	5767206	2	KL116	unknown (KL116)	Typeable	O1/O2v1	O1ab	Typeable
ERR4920524	SAMEA7472472	ERR4920524	BARNARDS_18	BARNARDS	Western Africa	Nigeria	Site 12	neonate	2017	Klebsiella pneumoniae	ST4410	208581	116	5727675	2	KL116	unknown (KL116)	Typeable	O1/O2v1	O1ab	Typeable
ERR4920533	SAMEA7472491	ERR4920533	BARNARDS_19	BARNARDS	Western Africa	Nigeria	Site 12	neonate	2016	Klebsiella pneumoniae	ST442	166845	123	5362392	2	KL28	K28	Typeable	O1/O2v1	O2a	Typeable
ERR4920534	SAMEA7472492	ERR4920534	BARNARDS_19	BARNARDS	Western Africa	Nigeria	Site 12	neonate	2016	Klebsiella pneumoniae	ST442	208684	124	5368278	2	KL28	K28	Typeable	O1/O2v1	O2a	Typeable
ERR4920540	SAMEA7472506	ERR4920540	BARNARDS_19	BARNARDS	Western Africa	Nigeria	Site 12	neonate	2016	Klebsiella pneumoniae	ST442	192228	126	5344023	2	KL28	K28	Typeable	O1/O2v1	O2a	Typeable
ERR4920541	SAMEA7472507	ERR4920541	BARNARDS_20	BARNARDS	Western Africa	Nigeria	Site 12	neonate	2016	Klebsiella pneumoniae	ST442	236395	123	5352751	2	KL28	K28	Typeable	O1/O2v1	O2a	Typeable
ERR4920542	SAMEA7472508	ERR4920542	BARNARDS_20	BARNARDS	Western Africa	Nigeria	Site 12	neonate	2016	Klebsiella pneumoniae	ST442	208684	114	5356378	2	KL28	K28	Typeable	O1/O2v1	O2a	Typeable
ERR4920511	SAMEA7472437	ERR4920511	NA	BARNARDS	Western Africa	Nigeria	Site 12	neonate	2017	Klebsiella pneumoniae	ST39	243977	93	5459818	1	KL62	K62	Typeable	O1/O2v2	O1ab	Typeable
ERR4920514	SAMEA7472442	ERR4920514	NA	BARNARDS	Western Africa	Nigeria	Site 12	neonate	2017	Klebsiella pneumoniae	ST39	230286	173	5706166	1	KL2	K2	Typeable	O1/O2v1	O1ab	Typeable
ERR4920515	SAMEA7472446	ERR4920515	NA	BARNARDS	Western Africa	Nigeria	Site 12	neonate	2017	Klebsiella pneumoniae	ST133	254076	101	5517684	1	KL116	unknown (KL116)	Typeable	O1/O2v1	O1ab	Typeable
ERR4920517	SAMEA7472458	ERR4920517	NA	BARNARDS	Western Africa	Nigeria	Site 12	neonate	2016	Klebsiella pneumoniae	ST377	233272	127	5604383	2	KL102	unknown (KL102)	Typeable	O1/O2v2	O2afg	Typeable
ERR4920516	SAMEA7472453	ERR4920516	NA	BARNARDS	Western Africa	Nigeria	Site 12	neonate	2017	Klebsiella pneumoniae	ST15	227594	132	5513868	1	KL48	K48	Typeable	O1/O2v1	O1ab	Typeable
ERR4920518	SAMEA7472461	ERR4920518	NA	BARNARDS	Western Africa	Nigeria	Site 12	neonate	2016	Klebsiella pneumoniae	ST464	19405	508	5389279	2	KL53	K53	Typeable	O1/O2v1	O1ab	Typeable
ERR4920519	SAMEA7472462	ERR4920519	NA	BARNARDS	Western Africa	Nigeria	Site 12	neonate	2017	Klebsiella pneumoniae	ST39	211766	116	5540276	1	KL2	K2	Typeable	O1/O2v1	O1ab	Typeable
ERR4920520	SAMEA7472465	ERR4920520	NA	BARNARDS	Western Africa	Nigeria	Site 12	neonate	2017	Klebsiella pneumoniae	ST73	203666	103	5342630	1	KL25	K25	Typeable	O1/O2v1	O1ab	Typeable
ERR4920525	SAMEA7472473	ERR4920525	NA	BARNARDS	Western Africa	Nigeria	Site 12	neonate	2016	Klebsiella pneumoniae	ST17	146798	96	5352599	1	KL122	unknown (KL122)	Typeable	O1/O2v2	O2afg	Typeable
ERR4920526	SAMEA7472474	ERR4920526	NA	BARNARDS	Western Africa	Nigeria	Site 12	neonate	2016	Klebsiella pneumoniae	ST464-1LV	33168	385	5437103	2	KL53	K53	Typeable	O1/O2v1	O1ab	Typeable
ERR4920527	SAMEA7472477	ERR4920527	NA	BARNARDS	Western Africa	Nigeria	Site 12	neonate	2017	Klebsiella pneumoniae	ST40	309078	76	5499876	0	KL155	unknown (KL155)	Typeable	OL13	O13	Typeable
ERR4920529	SAMEA7472481	ERR4920529	NA	BARNARDS	Western Africa	Nigeria	Site 12	neonate	2017	Klebsiella pneumoniae	ST307	327734	83	5491815	1	KL102	unknown (KL102)	Typeable	O1/O2v2	O2afg	Typeable
ERR4920528	SAMEA7472478	ERR4920528	NA	BARNARDS	Western Africa	Nigeria	Site 12	neonate	2017	Klebsiella pneumoniae	ST985	306511	75	5415755	1	KL39	K39	Typeable	O1/O2v2	O1ab	Typeable
ERR4920530	SAMEA7472487	ERR4920530	NA	BARNARDS	Western Africa	Nigeria	Site 12	neonate	2016	Klebsiella pneumoniae	ST48	158735	155	5626924	1	KL62	K62	Typeable	O1/O2v1	O1ab	Typeable
ERR4920532	SAMEA7472490	ERR4920532	NA	BARNARDS	Western Africa	Nigeria	Site 12	neonate	2016	Klebsiella pneumoniae	ST39	199874	143	5579774	1	KL23	K23	Typeable	O1/O2v2	O1ab	Typeable
ERR4920535	SAMEA7472493	ERR4920535	NA	BARNARDS	Western Africa	Nigeria	Site 12	neonate	2016	Klebsiella pneumoniae	ST395	161718	193	5835409	2	KL108	unknown (KL108)	Typeable	O1/O2v2	O1ab	Typeable
ERR4920537	SAMEA7472502	ERR4920537	NA	BARNARDS	Western Africa	Nigeria	Site 12	neonate	2016	Klebsiella pneumoniae	ST20	363120	152	5609514	2	KL28	K28	Typeable	O1/O2v2	O1ab	Typeable
ERR4920538	SAMEA7472503	ERR4920538	NA	BARNARDS	Western Africa	Nigeria	Site 12	neonate	2016	Klebsiella pneumoniae	ST3248	240514	92	5504993	1	KL102	unknown (KL102)	Typeable	O1/O2v2	O2afg	Typeable
ERR4920539	SAMEA7472505	ERR4920539	NA	BARNARDS	Western Africa	Nigeria	Site 12	neonate	2016	Klebsiella pneumoniae	ST464	316732	118	5639882	2	KL53	K53	Typeable	O1/O2v1	O1ab	Typeable
ERR4920543	SAMEA7472509	ERR4920543	NA	BARNARDS	Western Africa	Nigeria	Site 12	neonate	2016	Klebsiella pneumoniae	ST442	168360	126	5345981	2	KL28	K28	Typeable	O1/O2v1	O2a	Typeable
ERR4920492	SAMEA7472355	ERR4920492	BARNARDS_12	BARNARDS	Western Africa	Nigeria	Site 13	neonate	2017	Klebsiella pneumoniae	ST45	306355	95	5638334	1	KL52	K52	Typeable	OL13	O13	Typeable
ERR4920496	SAMEA7472372	ERR4920496	BARNARDS_12	BARNARDS	Western Africa	Nigeria	Site 13	neonate	2017	Klebsiella pneumoniae	ST45	331359	93	5646664	1	KL52	K52	Typeable	OL13	O13	Typeable
ERR4920494	SAMEA7472368	ERR4920494	BARNARDS_13	BARNARDS	Western Africa	Nigeria	Site 13	neonate	2017	Klebsiella pneumoniae	ST76	222328	85	5137249	0	KL31	K31	Typeable	O3/O3a	O3/O3a	Typeable
ERR4920495	SAMEA7472371	ERR4920495	BARNARDS_13	BARNARDS	Western Africa	Nigeria	Site 13	neonate	2017	Klebsiella pneumoniae	ST76	181998	95	5182651	0	KL31	K31	Typeable	O3/O3a	O3/O3a	Typeable
ERR4920503	SAMEA7472409	ERR4920503	BARNARDS_14	BARNARDS	Western Africa	Nigeria	Site 13	neonate	2017	Klebsiella pneumoniae	ST592	235315	74	5170658	0	KL57	K57	Typeable	O3b	O3b	Typeable
ERR4920504	SAMEA7472411	ERR4920504	BARNARDS_14	BARNARDS	Western Africa	Nigeria	Site 13	neonate	2017	Klebsiella pneumoniae	ST592	304552	72	5183512	0	KL57	K57	Typeable	O3b	O3b	Typeable
ERR4920491	SAMEA7472352	ERR4920491	NA	BARNARDS	Western Africa	Nigeria	Site 13	neonate	2017	Klebsiella pneumoniae	ST340	167728	118	5302323	1	KL15	K15	Typeable	O4	O4	Typeable
ERR4920493	SAMEA7472365	ERR4920493	NA	BARNARDS	Western Africa	Nigeria	Site 13	neonate	2017	Klebsiella pneumoniae	ST4410	185846	144	5756667	2	KL116	unknown (KL116)	Typeable	O1/O2v1	O1ab	Typeable
ERR4920497	SAMEA7472380	ERR4920497	NA	BARNARDS	Western Africa	Nigeria	Site 13	neonate	2017	Klebsiella pneumoniae	ST4408	74551	155	5035511	0	KL46	K46	Untypeable	O3b	O3b	Typeable
ERR4920498	SAMEA7472389	ERR4920498	NA	BARNARDS	Western Africa	Nigeria	Site 13	neonate	2017	Klebsiella pneumoniae	ST307	119353	104	5233149	0	KL102	unknown (KL102)	Typeable	O1/O2v2	O2afg	Typeable
ERR4920499	SAMEA7472390	ERR4920499	NA	BARNARDS	Western Africa	Nigeria	Site 13	neonate	2017	Klebsiella pneumoniae	ST1035	178761	103	5201188	0	KL57	K57	Typeable	O1/O2v2	O1ab	Typeable
ERR4920500	SAMEA7472393	ERR4920500	NA	BARNARDS	Western Africa	Nigeria	Site 13	neonate	2017	Klebsiella pneumoniae	ST815	348288	56	5063464	0	KL13	Capsule null	Typeable	O1/O2v1	O1ab	Typeable
ERR4920501	SAMEA7472398	ERR4920501	NA	BARNARDS	Western Africa	Nigeria	Site 13	neonate	2017	Klebsiella pneumoniae	ST11	203259	112	5506391	2	KL15	K15	Typeable	O4	O4	Typeable
ERR4920502	SAMEA7472405	ERR4920502	NA	BARNARDS	Western Africa	Nigeria	Site 13	neonate	2017	Klebsiella pneumoniae	ST133	355214	103	5411459	1	KL116	unknown (KL116)	Typeable	O1/O2v1	O1ab	Typeable
ERR4920505	SAMEA7472416	ERR4920505	NA	BARNARDS	Western Africa	Nigeria	Site 13	neonate	2017	Klebsiella pneumoniae	ST39	318766	140	5436578	1	KL116	unknown (KL116)	Typeable	O1/O2v1	O1ab	Typeable
ERR4920506	SAMEA7472421	ERR4920506	NA	BARNARDS	Western Africa	Nigeria	Site 13	neonate	2017	Klebsiella pneumoniae	ST4074	309063	214	5418609	0	KL137	unknown (KL137)	Untypeable	OL13	O13	Typeable
CLIN.003293	SAMN48851748	SRR35007093	NIMBI_1	NIMBI-plus	Southern Africa	Botswana	Site 14	neonate	2023	Klebsiella pneumoniae	ST1414	111503	312	5465947	0	KL8	K8	Typeable	O1/O2v1	O1ab	Typeable
CLIN.003477	SAMN48851749	SRR35007092	NIMBI_1	NIMBI-plus	Southern Africa	Botswana	Site 14	neonate	2023	Klebsiella pneumoniae	ST1414	111601	338	5465500	0	KL8	K8	Typeable	O1/O2v1	O1ab	Typeable
CLIN.004272	SAMN48851750	SRR35007081	NIMBI_1	NIMBI-plus	Southern Africa	Botswana	Site 14	neonate	2023	Klebsiella pneumoniae	ST1414	105235	336	5467072	0	KL8	K8	Typeable	O1/O2v1	O1ab	Typeable
CLIN.004469	SAMN48851758	SRR35007091	NIMBI_1	NIMBI-plus	Southern Africa	Botswana	Site 14	neonate	2023	Klebsiella pneumoniae	ST1414	105140	325	5466657	0	KL8	K8	Typeable	O1/O2v1	O1ab	Typeable
CLIN.004517	SAMN48851759	SRR35007090	NIMBI_1	NIMBI-plus	Southern Africa	Botswana	Site 14	neonate	2023	Klebsiella pneumoniae	ST1414	115332	326	5466587	0	KL8	K8	Typeable	O1/O2v1	O1ab	Typeable
CLIN.004518	SAMN48851760	SRR35007089	NIMBI_1	NIMBI-plus	Southern Africa	Botswana	Site 14	neonate	2023	Klebsiella pneumoniae	ST1414	111502	328	5466880	0	KL8	K8	Typeable	O1/O2v1	O1ab	Typeable
CLIN.004538	SAMN48851761	SRR35007088	NIMBI_1	NIMBI-plus	Southern Africa	Botswana	Site 14	neonate	2023	Klebsiella pneumoniae	ST1414	111502	331	5468107	0	KL8	K8	Typeable	O1/O2v1	O1ab	Typeable
CLIN.004980	SAMN48851763	SRR35007086	NIMBI_1	NIMBI-plus	Southern Africa	Botswana	Site 14	neonate	2023	Klebsiella pneumoniae	ST1414	105140	321	5467018	0	KL8	K8	Typeable	O1/O2v1	O1ab	Typeable
CLIN.MF1900	SAMN48851751	SRR35007071	NIMBI_1	NIMBI-plus	Southern Africa	Botswana	Site 14	neonate	2023	Klebsiella pneumoniae	ST1414	109165	327	5467030	0	KL8	K8	Typeable	O1/O2v1	O1ab	Typeable
CLIN.MF1982	SAMN48851752	SRR35007070	NIMBI_1	NIMBI-plus	Southern Africa	Botswana	Site 14	neonate	2023	Klebsiella pneumoniae	ST1414	99245	317	5464874	0	KL8	K8	Typeable	O1/O2v1	O1ab	Typeable
CLIN.MF2033	SAMN48851753	SRR35007069	NIMBI_1	NIMBI-plus	Southern Africa	Botswana	Site 14	neonate	2023	Klebsiella pneumoniae	ST1414	111503	331	5466402	0	KL8	K8	Typeable	O1/O2v1	O1ab	Typeable
CLIN.MF2551	SAMN48851754	SRR35007068	NIMBI_1	NIMBI-plus	Southern Africa	Botswana	Site 14	neonate	2023	Klebsiella pneumoniae	ST1414	105235	336	5467657	0	KL8	K8	Typeable	O1/O2v1	O1ab	Typeable
CLIN.MF2743	SAMN48851755	SRR35007067	NIMBI_1	NIMBI-plus	Southern Africa	Botswana	Site 14	neonate	2023	Klebsiella pneumoniae	ST1414	111503	344	5466636	0	KL8	K8	Typeable	O1/O2v1	O1ab	Typeable
CLIN.MF2876	SAMN48851756	SRR35007066	NIMBI_1	NIMBI-plus	Southern Africa	Botswana	Site 14	neonate	2023	Klebsiella pneumoniae	ST1414	111503	336	5467717	0	KL8	K8	Typeable	O1/O2v1	O1ab	Typeable
CLIN.MF2888	SAMN48851757	SRR35007065	NIMBI_1	NIMBI-plus	Southern Africa	Botswana	Site 14	neonate	2023	Klebsiella pneumoniae	ST1414	111503	326	5466820	0	KL8	K8	Typeable	O1/O2v1	O1ab	Typeable
CLIN.MF2991	SAMN48851762	SRR35007087	NIMBI_1	NIMBI-plus	Southern Africa	Botswana	Site 14	neonate	2023	Klebsiella pneumoniae	ST1414	111502	330	5467341	0	KL8	K8	Typeable	O1/O2v1	O1ab	Typeable
CLIN.MF3028	SAMN48851769	SRR35007079	NIMBI_1	NIMBI-plus	Southern Africa	Botswana	Site 14	neonate	2023	Klebsiella pneumoniae	ST1414	109536	310	5465522	0	KL8	K8	Typeable	O1/O2v1	O1ab	Typeable
CLIN.MF10143	SAMN48851764	SRR35007085	NIMBI_2	NIMBI-plus	Southern Africa	Botswana	Site 14	neonate	2023	Klebsiella pneumoniae	ST1805	266040	241	5630348	1	KL48	K48	Typeable	O3/O3a	O3/O3a	Typeable
CLIN.MF10320	SAMN48851765	SRR35007084	NIMBI_2	NIMBI-plus	Southern Africa	Botswana	Site 14	neonate	2023	Klebsiella pneumoniae	ST1805	240889	267	5630559	1	KL48	K48	Typeable	O3/O3a	O3/O3a	Typeable
CLIN.MF9577	SAMN48851775	SRR35007073	NIMBI_3	NIMBI-plus	Southern Africa	Botswana	Site 14	neonate	2023	Klebsiella pneumoniae	ST17	185404	164	5374922	0	KL25	K25	Typeable	O5	O5	Typeable
CLIN.MF9735	SAMN48851776	SRR35007072	NIMBI_3	NIMBI-plus	Southern Africa	Botswana	Site 14	neonate	2023	Klebsiella pneumoniae	ST17	274809	166	5375116	0	KL25	K25	Typeable	O5	O5	Typeable
CLIN.MF1860	SAMN48851767	SRR35007082	NA	NIMBI-plus	Southern Africa	Botswana	Site 14	neonate	2023	Klebsiella pneumoniae	ST17	140661	249	5590618	1	KL25	K25	Typeable	O5	O5	Typeable
CLIN.MF6891	SAMN48851772	SRR35007076	NA	NIMBI-plus	Southern Africa	Botswana	Site 14	neonate	2023	Klebsiella pneumoniae	ST15	128130	304	5526163	1	KL48	K48	Typeable	O1/O2v1	O1ab	Typeable
CLIN.MF8377	SAMN48851773	SRR35007075	NA	NIMBI-plus	Southern Africa	Botswana	Site 14	neonate	2023	Klebsiella pneumoniae	ST1805	249655	247	5396372	0	KL48	K48	Typeable	O3/O3a	O3/O3a	Typeable
CLIN.MF9345.1	SAMN48851774	SRR35007074	NA	NIMBI-plus	Southern Africa	Botswana	Site 14	neonate	2022	Klebsiella pneumoniae	ST33	137887	341	5614290	1	KL13	K13	Typeable	O3b	O3b	Typeable
CLIN.MF4280	SAMN48851770	SRR35007078	NA	NIMBI-plus	Southern Africa	Botswana	Site 14	neonate	2022	Klebsiella pneumoniae	ST985	268340	128	5520695	1	KL39	K39	Typeable	O1/O2v2	O1ab	Typeable
CLIN.MF5301	SAMN48851771	SRR35007077	NA	NIMBI-plus	Southern Africa	Botswana	Site 14	neonate	2022	Klebsiella pneumoniae	ST322	144655	318	5548753	0	KL17	K17	Typeable	O4	O4	Typeable
CLIN.MF2658.1	SAMN48851768	SRR35007080	NA	NIMBI-plus	Southern Africa	Botswana	Site 14	neonate	2022	Klebsiella pneumoniae	ST416-2LV	121904	284	5361760	1	KL30	K30	Typeable	O1/O2v2	O2afg	Typeable
CLIN.MF1688	SAMN48851766	SRR35007083	NA	NIMBI-plus	Southern Africa	Botswana	Site 14	neonate	2023	Klebsiella pneumoniae	ST4083	281245	145	5368178	0	KL35	K35	Typeable	O1/O2v2	O1ab	Typeable
ERR4920617	SAMEA7472921	ERR4920617	NA	BARNARDS	Southern Africa	South Africa	Site 15A	neonate	2017	Klebsiella pneumoniae	ST22	394983	99	5468230	0	KL9	K9	Typeable	O1/O2v2	O2afg	Typeable
ERR4920618	SAMEA7472923	ERR4920618	NA	BARNARDS	Southern Africa	South Africa	Site 15A	neonate	2016	Klebsiella pneumoniae	ST348	167943	120	5576153	1	KL62	K62	Typeable	O1/O2v1	O1ab	Typeable
ERR4920619	SAMEA7472927	ERR4920619	NA	BARNARDS	Southern Africa	South Africa	Site 15A	neonate	2016	Klebsiella pneumoniae	ST348	50108	280	5451001	1	KL62	K62	Typeable	O1/O2v1	O1ab	Typeable
ERR4920620	SAMEA7472928	ERR4920620	NA	BARNARDS	Southern Africa	South Africa	Site 15A	neonate	2016	Klebsiella pneumoniae	ST348	150179	160	5638801	1	KL62	K62	Typeable	O1/O2v1	O1ab	Typeable
ERR4920621	SAMEA7472930	ERR4920621	NA	BARNARDS	Southern Africa	South Africa	Site 15A	neonate	2017	Klebsiella pneumoniae	ST163	312018	114	5312972	0	KL12	K12	Typeable	O1/O2v1	O1ab	Typeable
ERR4920623	SAMEA7472934	ERR4920623	NA	BARNARDS	Southern Africa	South Africa	Site 15A	neonate	2016	Klebsiella pneumoniae	ST17	310408	89	5495482	0	KL122	unknown (KL122)	Typeable	O1/O2v2	O1ab	Typeable
ERR4920624	SAMEA7472935	ERR4920624	NA	BARNARDS	Southern Africa	South Africa	Site 15A	neonate	2016	Klebsiella pneumoniae	ST348	149196	142	5611754	1	KL62	K62	Typeable	O1/O2v1	O1ab	Typeable
ERR4920625	SAMEA7472939	ERR4920625	NA	BARNARDS	Southern Africa	South Africa	Site 15A	neonate	2017	Klebsiella pneumoniae	ST29	283793	130	5678224	1	KL30	K30	Typeable	O1/O2v2	O1ab	Typeable
ERR4920627	SAMEA7472945	ERR4920627	NA	BARNARDS	Southern Africa	South Africa	Site 15A	neonate	2016	Klebsiella pneumoniae	ST1414	153312	151	5374561	0	KL8	K8	Typeable	O1/O2v1	O1ab	Typeable
ERR4920626	SAMEA7472940	ERR4920626	NA	BARNARDS	Southern Africa	South Africa	Site 15A	neonate	2017	Klebsiella pneumoniae	ST37	229070	119	5518621	0	KL14	K14	Typeable	O3b	O3b	Typeable
ERR4920628	SAMEA7472947	ERR4920628	NA	BARNARDS	Southern Africa	South Africa	Site 15A	neonate	2016	Klebsiella pneumoniae	ST39	201706	126	5616706	1	KL2	K2	Typeable	O1/O2v1	O1ab	Typeable
ERR4920629	SAMEA7472949	ERR4920629	NA	BARNARDS	Southern Africa	South Africa	Site 15A	neonate	2016	Klebsiella pneumoniae	ST39	204081	113	5575284	1	KL2	K2	Typeable	O1/O2v1	O1ab	Typeable
BG113	SAMN24865942	JAKFJJ000000000	BabyGERMS_1	Baby GERMS-SA	Southern Africa	South Africa	Site 16	neonate	2019	Klebsiella pneumoniae	ST17	427899	55	5591870	2	KL25	K25	Typeable	O5	O5	Typeable
BG265	SAMN24865940	JAKFJL000000000	BabyGERMS_1	Baby GERMS-SA	Southern Africa	South Africa	Site 16	neonate	2019	Klebsiella pneumoniae	ST17	370004	46	5491837	2	KL25	K25	Typeable	O5	O5	Typeable
BG213	SAMN24865945	JAKFJG000000000	BabyGERMS_10	Baby GERMS-SA	Southern Africa	South Africa	Site 16	neonate	2019	Klebsiella pneumoniae	ST152	225774	95	5581171	2	KL149	unknown (KL149)	Typeable	O4	O4	Typeable
BG214	SAMN24865946	JAKFJF000000000	BabyGERMS_10	Baby GERMS-SA	Southern Africa	South Africa	Site 16	neonate	2019	Klebsiella pneumoniae	ST152	211044	90	5585632	2	KL149	unknown (KL149)	Typeable	O4	O4	Typeable
BG215	SAMN24865947	JAKFJE000000000	BabyGERMS_10	Baby GERMS-SA	Southern Africa	South Africa	Site 16	neonate	2019	Klebsiella pneumoniae	ST152	204917	86	5585736	2	KL149	unknown (KL149)	Typeable	O4	O4	Typeable
BG218	SAMN24865948	JAKFJD000000000	BabyGERMS_10	Baby GERMS-SA	Southern Africa	South Africa	Site 16	neonate	2019	Klebsiella pneumoniae	ST152	225843	101	5633045	2	KL149	unknown (KL149)	Typeable	O4	O4	Typeable
BG219	SAMN24865949	JAKFJC000000000	BabyGERMS_10	Baby GERMS-SA	Southern Africa	South Africa	Site 16	neonate	2019	Klebsiella pneumoniae	ST152	152981	115	5628389	2	KL149	unknown (KL149)	Typeable	O4	O4	Typeable
BG222	SAMN24865950	JAKFJB000000000	BabyGERMS_10	Baby GERMS-SA	Southern Africa	South Africa	Site 16	neonate	2019	Klebsiella pneumoniae	ST152	204233	93	5584389	2	KL149	unknown (KL149)	Typeable	O4	O4	Typeable
BG223	SAMN24865951	JAKFJA000000000	BabyGERMS_10	Baby GERMS-SA	Southern Africa	South Africa	Site 16	neonate	2019	Klebsiella pneumoniae	ST152	177731	94	5583449	2	KL149	unknown (KL149)	Typeable	O4	O4	Typeable
BG224	SAMN24865952	JAKFIZ000000000	BabyGERMS_10	Baby GERMS-SA	Southern Africa	South Africa	Site 16	neonate	2019	Klebsiella pneumoniae	ST152	204233	94	5583309	2	KL149	unknown (KL149)	Typeable	O4	O4	Typeable
BG255	SAMN24865935	JAKFJQ000000000	BabyGERMS_10	Baby GERMS-SA	Southern Africa	South Africa	Site 16	neonate	2019	Klebsiella pneumoniae	ST152	211044	91	5584421	2	KL149	unknown (KL149)	Typeable	O4	O4	Typeable
BG263	SAMN24865938	JAKFJN000000000	BabyGERMS_10	Baby GERMS-SA	Southern Africa	South Africa	Site 16	neonate	2019	Klebsiella pneumoniae	ST152	194933	94	5584665	2	KL149	unknown (KL149)	Typeable	O4	O4	Typeable
BG264	SAMN24865939	JAKFJM000000000	BabyGERMS_10	Baby GERMS-SA	Southern Africa	South Africa	Site 16	neonate	2019	Klebsiella pneumoniae	ST152	225845	90	5584326	2	KL149	unknown (KL149)	Typeable	O4	O4	Typeable
BG271	SAMN24865953	JAKFIY000000000	BabyGERMS_10	Baby GERMS-SA	Southern Africa	South Africa	Site 16	neonate	2020	Klebsiella pneumoniae	ST152	197150	88	5581024	2	KL149	unknown (KL149)	Typeable	O4	O4	Typeable
BG272	SAMN24865954	JAKFIX000000000	BabyGERMS_10	Baby GERMS-SA	Southern Africa	South Africa	Site 16	neonate	2020	Klebsiella pneumoniae	ST152	204233	94	5583086	2	KL149	unknown (KL149)	Typeable	O4	O4	Typeable
BG316	SAMN24865956	JAKFIV000000000	BabyGERMS_10	Baby GERMS-SA	Southern Africa	South Africa	Site 16	neonate	2020	Klebsiella pneumoniae	ST152	204233	91	5583432	2	KL149	unknown (KL149)	Typeable	O4	O4	Typeable
BG2144	SAMN24865790	JAKFOZ000000000	BabyGERMS_11	Baby GERMS-SA	Southern Africa	South Africa	Site 16	neonate	2020	Klebsiella pneumoniae	ST39	129097	180	5548784	2	KL62	K62	Typeable	O1/O2v2	O1ab	Typeable
BG2170	SAMN24865791	JAKFOY000000000	BabyGERMS_11	Baby GERMS-SA	Southern Africa	South Africa	Site 16	neonate	2020	Klebsiella pneumoniae	ST39	158873	168	5548352	2	KL62	K62	Typeable	O1/O2v2	O1ab	Typeable
BG254	SAMN24865934	JAKFJR000000000	BabyGERMS_14	Baby GERMS-SA	Southern Africa	South Africa	Site 16	neonate	2019	Klebsiella pneumoniae	ST307	331664	67	5732407	2	KL102	unknown (KL102)	Typeable	O1/O2v2	O2afg	Typeable
BG258	SAMN24865936	JAKFJP000000000	BabyGERMS_14	Baby GERMS-SA	Southern Africa	South Africa	Site 16	neonate	2019	Klebsiella pneumoniae	ST307	355551	57	5673677	2	KL102	unknown (KL102)	Typeable	O1/O2v2	O2afg	Typeable
BG259	SAMN24865937	JAKFJO000000000	BabyGERMS_14	Baby GERMS-SA	Southern Africa	South Africa	Site 16	neonate	2019	Klebsiella pneumoniae	ST307	339357	65	5732205	2	KL102	unknown (KL102)	Typeable	O1/O2v2	O2afg	Typeable
BG315	SAMN24865932	JAKFJT000000000	BabyGERMS_14	Baby GERMS-SA	Southern Africa	South Africa	Site 16	neonate	2019	Klebsiella pneumoniae	ST307	355551	72	5698837	2	KL102	unknown (KL102)	Typeable	O1/O2v2	O2afg	Typeable
BG314	SAMN24865933	JAKFJS000000000	BabyGERMS_10	Baby GERMS-SA	Southern Africa	South Africa	Site 16	neonate	2019	Klebsiella pneumoniae	ST152	211044	93	5590260	2	KL149	unknown (KL149)	Typeable	O4	O4	Typeable
BG449	SAMN24865860	JAKFML000000000	BabyGERMS_10	Baby GERMS-SA	Southern Africa	South Africa	Site 16	neonate	2020	Klebsiella pneumoniae	ST152	204233	91	5581487	2	KL149	unknown (KL149)	Typeable	O4	O4	Typeable
BG1305	SAMN24865760	JAKFQD000000000	NA	Baby GERMS-SA	Southern Africa	South Africa	Site 16	neonate	2020	Klebsiella pneumoniae	ST25	169802	133	5754626	2	KL2	K2	Typeable	O1/O2v2	O1ab	Typeable
BG1308	SAMN24865761	JAKFQC000000000	NA	Baby GERMS-SA	Southern Africa	South Africa	Site 16	neonate	2020	Klebsiella pneumoniae	ST39	189131	183	5577765	2	KL62	K62	Typeable	O1/O2v2	O1ab	Typeable
BG1850	SAMN24865775	JAKFPO000000000	NA	Baby GERMS-SA	Southern Africa	South Africa	Site 16	neonate	2020	Klebsiella pneumoniae	ST37	205984	125	5484670	1	KL15	K15	Typeable	O4	O4	Typeable
BG2048	SAMN24865788	JAKFPB000000000	NA	Baby GERMS-SA	Southern Africa	South Africa	Site 16	neonate	2020	Klebsiella pneumoniae	ST25	127323	141	5804129	2	KL2	K2	Typeable	O1/O2v2	O1ab	Typeable
BG313	SAMN24865931	JAKFJU000000000	NA	Baby GERMS-SA	Southern Africa	South Africa	Site 16	neonate	2019	Klebsiella pneumoniae	ST297	167696	72	5496076	2	KL158	unknown (KL158)	Typeable	O1/O2v1	O1ab	Typeable
BG317	SAMN24865957	JAKFIU000000000	NA	Baby GERMS-SA	Southern Africa	South Africa	Site 16	neonate	2020	Klebsiella pneumoniae	ST307	307973	64	5724356	3	KL102	unknown (KL102)	Typeable	O1/O2v2	O2afg	Typeable
BG32	SAMN24865944	JAKFJH000000000	NA	Baby GERMS-SA	Southern Africa	South Africa	Site 16	neonate	2019	Klebsiella pneumoniae	ST307	355557	57	5671113	2	KL102	unknown (KL102)	Typeable	O1/O2v2	O2afg	Typeable
BG405	SAMN24865959	JAKFIS000000000	NA	Baby GERMS-SA	Southern Africa	South Africa	Site 16	neonate	2020	Klebsiella pneumoniae	ST45	230183	50	5408813	0	KL24	K24	Typeable	O1/O2v1	O2a	Typeable
BG442	SAMN24865855	JAKFMQ000000000	NA	Baby GERMS-SA	Southern Africa	South Africa	Site 16	neonate	2019	Klebsiella pneumoniae	ST25	193030	58	5644755	2	KL2	K2	Typeable	O1/O2v2	O1ab	Typeable
BG987	SAMN24865930	JAKFJV000000000	NA	Baby GERMS-SA	Southern Africa	South Africa	Site 16	neonate	2020	Klebsiella pneumoniae	ST39	185040	123	5576441	2	KL149	unknown (KL149)	Typeable	O1/O2v2	O1ab	Typeable
BG150	SAMN24865768	JAKFPV000000000	BabyGERMS_4	Baby GERMS-SA	Southern Africa	South Africa	Site 17	neonate	2019	Klebsiella pneumoniae	ST950	196828	99	5361006	0	KL7	K7	Typeable	O1/O2v1	O1ab	Typeable
BG31	SAMN24865811	JAKFOE000000000	BabyGERMS_4	Baby GERMS-SA	Southern Africa	South Africa	Site 17	neonate	2019	Klebsiella pneumoniae	ST950	196828	91	5347131	0	KL7	K7	Typeable	O1/O2v1	O1ab	Typeable
BG88	SAMN24865916	JAKFKI000000000	BabyGERMS_4	Baby GERMS-SA	Southern Africa	South Africa	Site 17	neonate	2019	Klebsiella pneumoniae	ST950	196828	84	5353613	0	KL7	K7	Typeable	O1/O2v1	O1ab	Typeable
BG1969	SAMN24865779	JAKFPK000000000	BabyGERMS_8	Baby GERMS-SA	Southern Africa	South Africa	Site 17	neonate	2020	Klebsiella pneumoniae	ST607	148306	121	5526350	1	KL25	K25	Typeable	O1/O2v1	O1ab	Typeable
BG2035	SAMN24865784	JAKFPF000000000	BabyGERMS_8	Baby GERMS-SA	Southern Africa	South Africa	Site 17	neonate	2020	Klebsiella pneumoniae	ST607	154811	119	5538191	1	KL25	K25	Typeable	O1/O2v1	O1ab	Typeable
BG2036	SAMN24865785	JAKFPE000000000	BabyGERMS_8	Baby GERMS-SA	Southern Africa	South Africa	Site 17	neonate	2020	Klebsiella pneumoniae	ST607	132940	169	5653713	1	KL25	K25	Typeable	O1/O2v1	O1ab	Typeable
BG249	SAMN24865798	JAKFOR000000000	BabyGERMS_13	Baby GERMS-SA	Southern Africa	South Africa	Site 17	neonate	2019	Klebsiella pneumoniae	ST1414	170498	95	5462094	1	KL8	K8	Typeable	O1/O2v1	O1ab	Typeable
BG83	SAMN24865915	JAKFKJ000000000	BabyGERMS_13	Baby GERMS-SA	Southern Africa	South Africa	Site 17	neonate	2019	Klebsiella pneumoniae	ST1414	145583	114	5464765	1	KL8	K8	Typeable	O1/O2v1	O1ab	Typeable
BG95	SAMN24865924	JAKFKB000000000	BabyGERMS_13	Baby GERMS-SA	Southern Africa	South Africa	Site 17	neonate	2019	Klebsiella pneumoniae	ST1414	87064	170	5491913	1	KL8	K8	Typeable	O1/O2v1	O1ab	Typeable
BG332	SAMN24865820	JAKFNX000000000	BabyGERMS_17	Baby GERMS-SA	Southern Africa	South Africa	Site 17	neonate	2019	Klebsiella pneumoniae	ST405	510912	31	5609484	1	KL151	unknown (KL151)	Typeable	O4	O4	Typeable
BG337	SAMN24865822	JAKFNW000000000	BabyGERMS_17	Baby GERMS-SA	Southern Africa	South Africa	Site 17	neonate	2019	Klebsiella pneumoniae	ST405	215894	55	5603535	1	KL151	unknown (KL151)	Typeable	O4	O4	Typeable
BG375	SAMN24865833	JAKFNM000000000	BabyGERMS_17	Baby GERMS-SA	Southern Africa	South Africa	Site 17	neonate	2019	Klebsiella pneumoniae	ST405	483972	31	5610609	1	KL151	unknown (KL151)	Typeable	O4	O4	Typeable
BG382	SAMN24865837	JAKFNI000000000	BabyGERMS_17	Baby GERMS-SA	Southern Africa	South Africa	Site 17	neonate	2019	Klebsiella pneumoniae	ST405	104863	103	5596292	1	KL151	unknown (KL151)	Typeable	O4	O4	Typeable
BG387	SAMN24865839	JAKFNG000000000	BabyGERMS_17	Baby GERMS-SA	Southern Africa	South Africa	Site 17	neonate	2019	Klebsiella pneumoniae	ST405	510912	31	5608988	1	KL151	unknown (KL151)	Typeable	O4	O4	Typeable
BG421	SAMN24865847	JAKFMY000000000	BabyGERMS_17	Baby GERMS-SA	Southern Africa	South Africa	Site 17	neonate	2019	Klebsiella pneumoniae	ST405	510912	30	5610757	1	KL151	unknown (KL151)	Typeable	O4	O4	Typeable
BG441	SAMN24865854	JAKFMR000000000	BabyGERMS_17	Baby GERMS-SA	Southern Africa	South Africa	Site 17	neonate	2020	Klebsiella pneumoniae	ST405	524406	35	5653377	1	KL151	unknown (KL151)	Typeable	O4	O4	Typeable
BG2032	SAMN24865783	JAKFPG000000000	NA	Baby GERMS-SA	Southern Africa	South Africa	Site 17	neonate	2020	Klebsiella pneumoniae	ST1414	122728	164	5509017	1	KL8	K8	Typeable	O1/O2v1	O1ab	Typeable
BG28	SAMN24865799	JAKFOQ000000000	NA	Baby GERMS-SA	Southern Africa	South Africa	Site 17	neonate	2019	Klebsiella pneumoniae	ST359	154856	101	5289566	0	KL102	unknown (KL102)	Typeable	O1/O2v2	O1ab	Typeable
BG307	SAMN24865809	JAKFOG000000000	NA	Baby GERMS-SA	Southern Africa	South Africa	Site 17	neonate	2019	Klebsiella pneumoniae	ST17	386972	46	5551858	1	KL25	K25	Typeable	O5	O5	Typeable
BG333	SAMN24865821	JAKJMY000000000	NA	Baby GERMS-SA	Southern Africa	South Africa	Site 17	neonate	2019	Klebsiella pneumoniae	ST1401	277004	481	6187715	1	KL146	unknown (KL146)	Typeable	O1/O2v2	O2afg	Typeable
BG463	SAMN24865869	JAKFMC000000000	NA	Baby GERMS-SA	Southern Africa	South Africa	Site 17	neonate	2020	Klebsiella pneumoniae	ST607	94391	148	5564432	1	KL25	K25	Typeable	O1/O2v1	O1ab	Typeable
BG470	SAMN24865872	JAKFLZ000000000	NA	Baby GERMS-SA	Southern Africa	South Africa	Site 17	neonate	2020	Klebsiella pneumoniae	ST17	108701	114	5457156	0	KL122	unknown (KL122)	Typeable	O1/O2v2	O2afg	Typeable
BG515	SAMN24865877	JAKFLU000000000	NA	Baby GERMS-SA	Southern Africa	South Africa	Site 17	neonate	2020	Klebsiella pneumoniae	ST2597	140223	111	5249421	0	KL125	unknown (KL125)	Typeable	O3/O3a	O3/O3a	Typeable
BG517	SAMN24865878	JAKFLT000000000	NA	Baby GERMS-SA	Southern Africa	South Africa	Site 17	neonate	2020	Klebsiella pneumoniae	ST405	158913	90	5656133	1	KL151	unknown (KL151)	Typeable	O4	O4	Typeable
BG594	SAMN24865895	JAKFLD000000000	NA	Baby GERMS-SA	Southern Africa	South Africa	Site 17	neonate	2020	Klebsiella pneumoniae	ST17	240532	133	5616556	1	KL25	K25	Typeable	O5	O5	Typeable
BG710	SAMN24865904	JAKFKU000000000	NA	Baby GERMS-SA	Southern Africa	South Africa	Site 17	neonate	2019	Klebsiella pneumoniae	ST152	64625	188	5728323	2	KL149	unknown (KL149)	Typeable	O4	O4	Typeable
BG984	SAMN49672409	JBPKGS000000000	NA	Baby GERMS-SA	Southern Africa	South Africa	Site 17	neonate	2020	Klebsiella pneumoniae	ST17	258744	97	5667785	1	KL25	K25	Typeable	O5	O5	Typeable
BG164	SAMN24865772	JAKFPR000000000	BabyGERMS_6	Baby GERMS-SA	Southern Africa	South Africa	Site 18	neonate	2019	Klebsiella pneumoniae	ST152	196787	82	5471902	2	KL149	unknown (KL149)	Typeable	O4	O4	Typeable
BG354	SAMN24865829	JAKFNQ000000000	BabyGERMS_6	Baby GERMS-SA	Southern Africa	South Africa	Site 18	neonate	2019	Klebsiella pneumoniae	ST152	201706	78	5473741	2	KL149	unknown (KL149)	Typeable	O4	O4	Typeable
BG377	SAMN24865834	JAKFNL000000000	BabyGERMS_20	Baby GERMS-SA	Southern Africa	South Africa	Site 18	neonate	2019	Klebsiella pneumoniae	ST17	427594	60	5847882	1	KL25	K25	Typeable	O5	O5	Typeable
BG379	SAMN24865835	JAKFNK000000000	BabyGERMS_20	Baby GERMS-SA	Southern Africa	South Africa	Site 18	neonate	2019	Klebsiella pneumoniae	ST17	351258	57	5697742	1	KL25	K25	Typeable	O5	O5	Typeable
BG383	SAMN24865838	JAKFNH000000000	BabyGERMS_20	Baby GERMS-SA	Southern Africa	South Africa	Site 18	neonate	2019	Klebsiella pneumoniae	ST17	427259	64	5691887	1	KL25	K25	Typeable	O5	O5	Typeable
BG435	SAMN24865851	JAKFMU000000000	BabyGERMS_20	Baby GERMS-SA	Southern Africa	South Africa	Site 18	neonate	2020	Klebsiella pneumoniae	ST17	427813	55	5391246	1	KL25	K25	Typeable	O5	O5	Typeable
BG1165	SAMN24865756	JAKFQH000000000	NA	Baby GERMS-SA	Southern Africa	South Africa	Site 18	neonate	2020	Klebsiella pneumoniae	ST22	200560	97	5548175	1	KL9	K9	Typeable	O1/O2v2	O2afg	Typeable
BG1679	SAMN24865773	JAKFPQ000000000	NA	Baby GERMS-SA	Southern Africa	South Africa	Site 18	neonate	2020	Klebsiella pneumoniae	ST997	145371	102	5455658	0	KL102	unknown (KL102)	Typeable	O1/O2v1	O2a	Typeable
BG1723	SAMN24865774	JAKFPP000000000	NA	Baby GERMS-SA	Southern Africa	South Africa	Site 18	neonate	2020	Klebsiella pneumoniae	ST13	149113	106	5581540	1	KL3	K3	Typeable	O1/O2v2	O1ab	Typeable
BG1997	SAMN24865780	JAKFPJ000000000	NA	Baby GERMS-SA	Southern Africa	South Africa	Site 18	neonate	2020	Klebsiella pneumoniae	ST1552	148511	123	5596183	1	KL25	K25	Typeable	O1/O2v1	O1ab	Typeable
BG1999	SAMN24865781	JAKFPI000000000	NA	Baby GERMS-SA	Southern Africa	South Africa	Site 18	neonate	2020	Klebsiella pneumoniae	ST25	94415	155	5778094	1	KL2	K2	Typeable	O1/O2v2	O1ab	Typeable
BG2053	SAMN24865789	JAKFPA000000000	NA	Baby GERMS-SA	Southern Africa	South Africa	Site 18	neonate	2020	Klebsiella pneumoniae	ST14	179979	102	5553787	1	KL2	K2	Typeable	O1/O2v1	O1ab	Typeable
BG321	SAMN24865815	JAKFOA000000000	NA	Baby GERMS-SA	Southern Africa	South Africa	Site 18	neonate	2020	Klebsiella pneumoniae	ST997	387254	90	5805666	2	KL102	unknown (KL102)	Typeable	O1/O2v1	O2a	Typeable
BG402	SAMN24865844	JAKFNB000000000	NA	Baby GERMS-SA	Southern Africa	South Africa	Site 18	neonate	2019	Klebsiella pneumoniae	ST870	355742	58	5334764	0	KL17	K17	Typeable	O1/O2v1	O1ab	Typeable
BG453	SAMN24865863	JAKFMI000000000	NA	Baby GERMS-SA	Southern Africa	South Africa	Site 18	neonate	2020	Klebsiella pneumoniae	ST1079	144039	118	5762844	0	KL10	Capsule null	Typeable	O1/O2v2	O1ab	Typeable
BG454	SAMN24865864	JAKFMH000000000	NA	Baby GERMS-SA	Southern Africa	South Africa	Site 18	neonate	2020	Klebsiella pneumoniae	ST464	402105	40	5367278	1	KL17	K17	Typeable	O1/O2v1	O1ab	Typeable
BG465	SAMN24865870	JAKFMB000000000	NA	Baby GERMS-SA	Southern Africa	South Africa	Site 18	neonate	2020	Klebsiella pneumoniae	ST985	129190	84	5534208	1	KL39	K39	Typeable	O1/O2v2	O1ab	Typeable
BG521	SAMN24865880	JAKFLR000000000	NA	Baby GERMS-SA	Southern Africa	South Africa	Site 18	neonate	2020	Klebsiella pneumoniae	ST198	234753	89	5536262	0	KL30	K30	Typeable	O1/O2v1	O1ab	Typeable
BG541	SAMN24865885	JAKFLM000000000	NA	Baby GERMS-SA	Southern Africa	South Africa	Site 18	neonate	2020	Klebsiella pneumoniae	ST39	22225	485	5593745	3	KL149	unknown (KL149)	Typeable	O1/O2v2	O1ab	Typeable
BG564	SAMN24865889	JAKFLI000000000	NA	Baby GERMS-SA	Southern Africa	South Africa	Site 18	neonate	2020	Klebsiella pneumoniae	ST22	263577	86	5546512	1	KL9	K9	Typeable	O1/O2v2	O2afg	Typeable
BG64	SAMN24865896	JAKFLC000000000	NA	Baby GERMS-SA	Southern Africa	South Africa	Site 18	neonate	2019	Klebsiella pneumoniae	ST985	739135	46	5790771	1	KL39	K39	Typeable	O1/O2v2	O1ab	Typeable
BG678	SAMN24865902	JAKFKW000000000	NA	Baby GERMS-SA	Southern Africa	South Africa	Site 18	neonate	2020	Klebsiella pneumoniae	ST14	275221	79	5532688	1	KL2	K2	Typeable	O1/O2v1	O1ab	Typeable
BG948	SAMN24865923	JAKFKC000000000	NA	Baby GERMS-SA	Southern Africa	South Africa	Site 18	neonate	2020	Klebsiella pneumoniae	ST1552	176370	124	5629926	1	KL25	K25	Typeable	O1/O2v1	O1ab	Typeable
BG127	SAMN24865759	JAKFQE000000000	BabyGERMS_3	Baby GERMS-SA	Southern Africa	South Africa	Site 19	neonate	2019	Klebsiella pneumoniae	ST348	144971	158	5675271	1	KL62	K62	Typeable	O1/O2v1	O1ab	Typeable
BG243	SAMN24865796	JAKFOT000000000	BabyGERMS_3	Baby GERMS-SA	Southern Africa	South Africa	Site 19	neonate	2019	Klebsiella pneumoniae	ST348	305708	63	5696064	1	KL62	K62	Typeable	O1/O2v1	O1ab	Typeable
BG1517	SAMN49672405	JBPKGW000000000	BabyGERMS_5	Baby GERMS-SA	Southern Africa	South Africa	Site 19	neonate	2020	Klebsiella pneumoniae	ST76	56825	174	5382344	0	KL10	K10	Typeable	O3/O3a	O3/O3a	Typeable
BG1519	SAMN24865769	JAKFPU000000000	BabyGERMS_5	Baby GERMS-SA	Southern Africa	South Africa	Site 19	neonate	2020	Klebsiella pneumoniae	ST76	56825	174	5382344	0	KL10	K10	Typeable	O3/O3a	O3/O3a	Typeable
BG2046	SAMN24865786	JAKFPD000000000	BabyGERMS_9	Baby GERMS-SA	Southern Africa	South Africa	Site 19	neonate	2020	Klebsiella pneumoniae	ST17	152672	100	5487877	2	KL25	K25	Typeable	O5	O5	Typeable
BG2047	SAMN24865787	JAKFPC000000000	BabyGERMS_9	Baby GERMS-SA	Southern Africa	South Africa	Site 19	neonate	2020	Klebsiella pneumoniae	ST17	193787	89	5501873	2	KL25	K25	Typeable	O5	O5	Typeable
BG298	SAMN24865804	JAKFOL000000000	BabyGERMS_15	Baby GERMS-SA	Southern Africa	South Africa	Site 19	neonate	2019	Klebsiella pneumoniae	ST17	312947	70	5643149	2	KL25	K25	Typeable	O5	O5	Typeable
BG303	SAMN24865805	JAKFOK000000000	BabyGERMS_15	Baby GERMS-SA	Southern Africa	South Africa	Site 19	neonate	2019	Klebsiella pneumoniae	ST17	370005	69	5643035	2	KL25	K25	Typeable	O5	O5	Typeable
BG370	SAMN24865831	JAKFNO000000000	BabyGERMS_18	Baby GERMS-SA	Southern Africa	South Africa	Site 19	neonate	2019	Klebsiella pneumoniae	ST348	305633	64	5698553	1	KL62	K62	Typeable	O1/O2v1	O1ab	Typeable
BG392	SAMN24865840	JAKFNF000000000	BabyGERMS_18	Baby GERMS-SA	Southern Africa	South Africa	Site 19	neonate	2019	Klebsiella pneumoniae	ST348	266980	71	5692010	1	KL62	K62	Typeable	O1/O2v1	O1ab	Typeable
BG443	SAMN24865856	JAKFMP000000000	BabyGERMS_21	Baby GERMS-SA	Southern Africa	South Africa	Site 19	neonate	2020	Klebsiella pneumoniae	ST17	336685	62	5643465	3	KL25	K25	Typeable	O5	O5	Typeable
BG444	SAMN24865857	JAKFMO000000000	BabyGERMS_21	Baby GERMS-SA	Southern Africa	South Africa	Site 19	neonate	2020	Klebsiella pneumoniae	ST17	358836	68	5638915	2	KL25	K25	Typeable	O5	O5	Typeable
BG533	SAMN24865881	JAKFLQ000000000	BabyGERMS_21	Baby GERMS-SA	Southern Africa	South Africa	Site 19	neonate	2020	Klebsiella pneumoniae	ST17	224995	170	5644480	3	KL25	K25	Typeable	O5	O5	Typeable
BG661	SAMN24865899	JAKFKZ000000000	BabyGERMS_23	Baby GERMS-SA	Southern Africa	South Africa	Site 19	neonate	2020	Klebsiella pneumoniae	ST39	196425	117	5656321	2	KL149	unknown (KL149)	Typeable	O1/O2v2	O1ab	Typeable
BG662	SAMN49672407	JBPKGU000000000	BabyGERMS_23	Baby GERMS-SA	Southern Africa	South Africa	Site 19	neonate	2020	Klebsiella pneumoniae	ST39	196425	117	5656321	2	KL149	unknown (KL149)	Typeable	O1/O2v2	O1ab	Typeable
BG767	SAMN49672408	JBPKGT000000000	BabyGERMS_23	Baby GERMS-SA	Southern Africa	South Africa	Site 19	neonate	2020	Klebsiella pneumoniae	ST39	180578	183	5809903	2	KL149	unknown (KL149)	Typeable	O1/O2v2	O1ab	Typeable
BG774	SAMN24865909	JAKFKP000000000	BabyGERMS_23	Baby GERMS-SA	Southern Africa	South Africa	Site 19	neonate	2020	Klebsiella pneumoniae	ST39	180578	183	5809903	2	KL149	unknown (KL149)	Typeable	O1/O2v2	O1ab	Typeable
BG319	SAMN24865813	JAKFOC000000000	NA	Baby GERMS-SA	Southern Africa	South Africa	Site 19	neonate	2020	Klebsiella pneumoniae	ST39	371604	68	5767449	2	KL149	unknown (KL149)	Typeable	O1/O2v2	O1ab	Typeable
BG540	SAMN24865884	JAKFLN000000000	NA	Baby GERMS-SA	Southern Africa	South Africa	Site 19	neonate	2020	Klebsiella pneumoniae	ST2621	73398	124	5454802	2	KL25	K25	Typeable	O5	O5	Typeable
BG566	SAMN24865891	JAKFLG000000000	NA	Baby GERMS-SA	Southern Africa	South Africa	Site 19	neonate	2020	Klebsiella pneumoniae	ST39	171546	146	5584452	1	KL149	unknown (KL149)	Typeable	O1/O2v2	O1ab	Typeable
BG65	SAMN24865897	JAKFLB000000000	NA	Baby GERMS-SA	Southern Africa	South Africa	Site 19	neonate	2019	Klebsiella pneumoniae	ST711	382885	42	5555916	1	KL54	K54	Typeable	O1/O2v2	O1ab	Typeable
BG780	SAMN24865911	JAKFKN000000000	NA	Baby GERMS-SA	Southern Africa	South Africa	Site 19	neonate	2020	Klebsiella pneumoniae	ST542	381333	62	5442150	0	KL8	K8	Typeable	O1/O2v1	O1ab	Typeable
BG1138	SAMN24865752	JAKFQL000000000	BabyGERMS_2	Baby GERMS-SA	Southern Africa	South Africa	Site 20	neonate	2020	Klebsiella pneumoniae	ST307	244540	122	5845718	2	KL102	unknown (KL102)	Typeable	O1/O2v2	O2afg	Typeable
BG1318	SAMN24865765	JAKFPY000000000	BabyGERMS_2	Baby GERMS-SA	Southern Africa	South Africa	Site 20	neonate	2020	Klebsiella pneumoniae	ST307	214866	121	5846821	2	KL102	unknown (KL102)	Typeable	O1/O2v2	O2afg	Typeable
BG1141	SAMN24865753	JAKFQK000000000	BabyGERMS_2	Baby GERMS-SA	Southern Africa	South Africa	Site 20	neonate	2020	Klebsiella pneumoniae	ST307	244540	115	5846898	2	KL102	unknown (KL102)	Typeable	O1/O2v2	O2afg	Typeable
BG1153	SAMN24865755	JAKFQI000000000	BabyGERMS_2	Baby GERMS-SA	Southern Africa	South Africa	Site 20	neonate	2020	Klebsiella pneumoniae	ST307	214810	112	5841110	2	KL102	unknown (KL102)	Typeable	O1/O2v2	O2afg	Typeable
BG1314	SAMN24865762	JAKFQB000000000	BabyGERMS_2	Baby GERMS-SA	Southern Africa	South Africa	Site 20	neonate	2020	Klebsiella pneumoniae	ST307	244540	112	5843125	2	KL102	unknown (KL102)	Typeable	O1/O2v2	O2afg	Typeable
BG1956	SAMN24865777	JAKFPM000000000	BabyGERMS_7	Baby GERMS-SA	Southern Africa	South Africa	Site 20	neonate	2020	Klebsiella pneumoniae	ST377	135089	173	5758913	1	KL102	unknown (KL102)	Typeable	O1/O2v2	O2afg	Typeable
BG2000	SAMN24865782	JAKFPH000000000	BabyGERMS_7	Baby GERMS-SA	Southern Africa	South Africa	Site 20	neonate	2020	Klebsiella pneumoniae	ST377	124494	178	5751355	1	KL102	unknown (KL102)	Typeable	O1/O2v2	O2afg	Typeable
BG238	SAMN24865795	JAKFOU000000000	BabyGERMS_12	Baby GERMS-SA	Southern Africa	South Africa	Site 20	neonate	2019	Klebsiella pneumoniae	ST17	351343	55	5548282	1	KL25	K25	Typeable	O5	O5	Typeable
BG310	SAMN24865812	JAKFOD000000000	BabyGERMS_12	Baby GERMS-SA	Southern Africa	South Africa	Site 20	neonate	2019	Klebsiella pneumoniae	ST17	354345	62	5549234	1	KL25	K25	Typeable	O5	O5	Typeable
BG374	SAMN24865832	JAKFNN000000000	BabyGERMS_19	Baby GERMS-SA	Southern Africa	South Africa	Site 20	neonate	2019	Klebsiella pneumoniae	ST607	384978	52	5500035	1	KL25	K25	Typeable	O1/O2v1	O1ab	Typeable
BG458	SAMN24865866	JAKFMF000000000	BabyGERMS_19	Baby GERMS-SA	Southern Africa	South Africa	Site 20	neonate	2019	Klebsiella pneumoniae	ST607	684352	46	5541498	1	KL25	K25	Typeable	O1/O2v1	O1ab	Typeable
BG1142	SAMN24865754	JAKFQJ000000000	NA	Baby GERMS-SA	Southern Africa	South Africa	Site 20	neonate	2020	Klebsiella pneumoniae	ST607	214889	166	5593625	1	KL25	K25	Typeable	O1/O2v1	O1ab	Typeable
BG1173	SAMN24865758	JAKFQF000000000	NA	Baby GERMS-SA	Southern Africa	South Africa	Site 20	neonate	2020	Klebsiella pneumoniae	ST377	135412	174	5676581	1	KL102	unknown (KL102)	Typeable	O1/O2v2	O2afg	Typeable
BG1317	SAMN24865764	JAKFPZ000000000	NA	Baby GERMS-SA	Southern Africa	South Africa	Site 20	neonate	2020	Klebsiella pneumoniae	ST4872	237542	99	5422916	1	KL39	K39	Typeable	O3b	O3b	Typeable
BG1320	SAMN24865766	JAKFPX000000000	NA	Baby GERMS-SA	Southern Africa	South Africa	Site 20	neonate	2020	Klebsiella pneumoniae	ST1207	297472	64	5456249	1	KL136	unknown (KL136)	Typeable	O1/O2v2	O2afg	Typeable
BG1524	SAMN24865770	JAKFPT000000000	NA	Baby GERMS-SA	Southern Africa	South Africa	Site 20	neonate	2020	Klebsiella pneumoniae	ST170	132231	128	5519194	1	KL54	K54	Typeable	O1/O2v2	O1ab	Typeable
BG353	SAMN24865828	JAKFNR000000000	NA	Baby GERMS-SA	Southern Africa	South Africa	Site 20	neonate	2019	Klebsiella pneumoniae	ST29	485684	39	5281489	1	KL30	K30	Typeable	O1/O2v2	O1ab	Typeable
BG555	SAMN24865887	JAKFLK000000000	NA	Baby GERMS-SA	Southern Africa	South Africa	Site 20	neonate	2020	Klebsiella pneumoniae	ST307	75653	138	5581589	2	KL102	unknown (KL102)	Typeable	O1/O2v2	O2afg	Typeable
BG668	SAMN24865900	JAKFKY000000000	NA	Baby GERMS-SA	Southern Africa	South Africa	Site 20	neonate	2020	Klebsiella pneumoniae	ST1414	118849	175	5611203	1	KL8	K8	Typeable	O1/O2v1	O1ab	Typeable
BG670	SAMN24865901	JAKFKX000000000	NA	Baby GERMS-SA	Southern Africa	South Africa	Site 20	neonate	2020	Klebsiella pneumoniae	ST39	194224	109	5679057	1	KL2	K2	Typeable	O1/O2v1	O1ab	Typeable
BG952	SAMN24865926	JAKFJZ000000000	NA	Baby GERMS-SA	Southern Africa	South Africa	Site 20	neonate	2020	Klebsiella pneumoniae	ST39	206899	111	5511546	1	KL149	unknown (KL149)	Typeable	O1/O2v2	O1ab	Typeable
BG308	SAMN24865810	JAKFOF000000000	BabyGERMS_16	Baby GERMS-SA	Southern Africa	South Africa	Site 21	neonate	2019	Klebsiella pneumoniae	ST152	279499	105	5467989	1	KL149	unknown (KL149)	Typeable	O4	O4	Typeable
BG309	SAMN49672410	JBPKGR000000000	BabyGERMS_16	Baby GERMS-SA	Southern Africa	South Africa	Site 21	neonate	2019	Klebsiella pneumoniae	ST152	279499	105	5467989	1	KL149	unknown (KL149)	Typeable	O4	O4	Typeable
BG473	SAMN24865873	JAKFLY000000000	BabyGERMS_22	Baby GERMS-SA	Southern Africa	South Africa	Site 21	neonate	2020	Klebsiella pneumoniae	ST1119	126497	109	5377224	1	KL110	unknown (KL110)	Typeable	O3b	O3b	Typeable
BG474	SAMN24865874	JAKFLX000000000	BabyGERMS_22	Baby GERMS-SA	Southern Africa	South Africa	Site 21	neonate	2020	Klebsiella pneumoniae	ST1119	90938	135	5363802	1	KL110	unknown (KL110)	Typeable	O3b	O3b	Typeable
BG1133	SAMN24865751	JAKFQM000000000	NA	Baby GERMS-SA	Southern Africa	South Africa	Site 21	neonate	2020	Klebsiella pneumoniae	ST36	174653	136	5498636	0	KL102	unknown (KL102)	Typeable	O1/O2v2	O2afg	Typeable
BG1315	SAMN24865763	JAKFQA000000000	NA	Baby GERMS-SA	Southern Africa	South Africa	Site 21	neonate	2020	Klebsiella pneumoniae	ST307	224357	100	5515844	1	KL102	unknown (KL102)	Typeable	O1/O2v2	O2afg	Typeable
BG344	SAMN24865826	JAKFNS000000000	NA	Baby GERMS-SA	Southern Africa	South Africa	Site 21	neonate	2019	Klebsiella pneumoniae	ST17	370004	44	5547262	1	KL25	K25	Typeable	O5	O5	Typeable
BG361	SAMN24865830	JAKFNP000000000	NA	Baby GERMS-SA	Southern Africa	South Africa	Site 21	neonate	2019	Klebsiella pneumoniae	ST307	216078	58	5564511	1	KL102	unknown (KL102)	Typeable	O1/O2v2	O2afg	Typeable
BG455	SAMN24865865	JAKFMG000000000	NA	Baby GERMS-SA	Southern Africa	South Africa	Site 21	neonate	2020	Klebsiella pneumoniae	ST39	334554	43	5571330	1	KL2	K2	Typeable	O1/O2v1	O1ab	Typeable
BG456	SAMN49672406	JBPKGV000000000	NA	Baby GERMS-SA	Southern Africa	South Africa	Site 21	neonate	2020	Klebsiella pneumoniae	ST17	387693	44	5345619	1	KL25	K25	Typeable	O5	O5	Typeable
BG475	SAMN24865875	JAKFLW000000000	NA	Baby GERMS-SA	Southern Africa	South Africa	Site 21	neonate	2020	Klebsiella pneumoniae	ST14	105051	111	5478969	0	KL16	K16	Typeable	O1/O2v1	O1ab	Typeable
BG72	SAMN24865905	JAKFKT000000000	NA	Baby GERMS-SA	Southern Africa	South Africa	Site 21	neonate	2019	Klebsiella pneumoniae	ST3184	477180	41	5481993	1	KL25	K25	Typeable	O5	O5	Typeable
BG74	SAMN24865907	JAKFKR000000000	NA	Baby GERMS-SA	Southern Africa	South Africa	Site 21	neonate	2019	Klebsiella pneumoniae	ST101	184509	80	5705842	2	KL17	K17	Typeable	O1/O2v1	O1ab	Typeable
HG06869375	SRS23793505	SRR32003919	GBS_1	GBS-COP	Southern Africa	South Africa	Site 22	neonate	2019	Klebsiella pneumoniae	ST14	68728	268	5600265	1	KL2	K2	Typeable	O1/O2v1	O1ab	Typeable
HG06872466	SRS23793502	SRR32003922	GBS_1	GBS-COP	Southern Africa	South Africa	Site 22	neonate	2019	Klebsiella pneumoniae	ST14	264636	68	5508888	1	KL2	K2	Typeable	O1/O2v1	O1ab	Typeable
HG07158982	SRS23793513	SRR32003912	GBS_2	GBS-COP	Southern Africa	South Africa	Site 22	neonate	2019	Klebsiella pneumoniae	ST17	370400	52	5589687	1	KL25	K25	Typeable	O5	O5	Typeable
HG07220184	SRS23793512	SRR32003911	GBS_2	GBS-COP	Southern Africa	South Africa	Site 22	neonate	2019	Klebsiella pneumoniae	ST17	309821	58	5591347	1	KL25	K25	Typeable	O5	O5	Typeable
HG07232940	SRS23793514	SRR32003910	GBS_2	GBS-COP	Southern Africa	South Africa	Site 22	neonate	2019	Klebsiella pneumoniae	ST17	359356	56	5587470	1	KL25	K25	Typeable	O5	O5	Typeable
HG07246814	SRS23793523	SRR32003901	GBS_3	GBS-COP	Southern Africa	South Africa	Site 22	neonate	2019	Klebsiella pneumoniae	ST13	261470	85	5604830	1	KL3	Capsule null	Typeable	O1/O2v2	O1ab	Typeable
HG07250997	SRS23793507	SRR32003917	GBS_3	GBS-COP	Southern Africa	South Africa	Site 22	neonate	2019	Klebsiella pneumoniae	ST13	349362	71	5608899	1	KL3	K3	Typeable	O1/O2v2	O1ab	Typeable
HG07263699	SRS23793516	SRR32003908	GBS_4	GBS-COP	Southern Africa	South Africa	Site 22	neonate	2019	Klebsiella pneumoniae	ST307	463433	78	5810494	1	KL102	unknown (KL102)	Typeable	O1/O2v2	O2afg	Typeable
HG07276892	SRS23793543	SRR32003881	GBS_4	GBS-COP	Southern Africa	South Africa	Site 22	neonate	2019	Klebsiella pneumoniae	ST307	289861	137	5816693	1	KL102	unknown (KL102)	Typeable	O1/O2v2	O2afg	Typeable
HG07341101	SRS23793558	SRR32003865	GBS_4	GBS-COP	Southern Africa	South Africa	Site 22	neonate	2019	Klebsiella pneumoniae	ST307	148547	245	5862784	1	KL102	unknown (KL102)	Typeable	O1/O2v2	O2afg	Typeable
HG07330139	SRS23793521	SRR32003903	GBS_5	GBS-COP	Southern Africa	South Africa	Site 22	neonate	2019	Klebsiella pneumoniae	ST14	266134	71	5506856	1	KL2	K2	Typeable	O1/O2v1	O1ab	Typeable
HG07332549	SRS23793555	SRR32003869	GBS_5	GBS-COP	Southern Africa	South Africa	Site 22	neonate	2019	Klebsiella pneumoniae	ST14	304233	83	5735444	1	KL2	K2	Typeable	O1/O2v1	O1ab	Typeable
HG07415837	SRS23793560	SRR32003864	GBS_6	GBS-COP	Southern Africa	South Africa	Site 22	neonate	2019	Klebsiella pneumoniae	ST39	150288	126	5898841	1	KL149	unknown (KL149)	Typeable	O1/O2v2	O1ab	Typeable
HG07502428	SRS23793576	SRR32003848	GBS_6	GBS-COP	Southern Africa	South Africa	Site 22	neonate	2019	Klebsiella pneumoniae	ST39	186326	110	5851442	1	KL149	unknown (KL149)	Typeable	O1/O2v2	O1ab	Typeable
HG07515032	SRS23793579	SRR32003845	GBS_6	GBS-COP	Southern Africa	South Africa	Site 22	neonate	2019	Klebsiella pneumoniae	ST39	202649	114	5899925	1	KL149	unknown (KL149)	Typeable	O1/O2v2	O1ab	Typeable
HG07418777	SRS23793572	SRR32003852	GBS_7	GBS-COP	Southern Africa	South Africa	Site 22	neonate	2019	Klebsiella pneumoniae	ST17	246655	76	5404110	1	KL62	K62	Typeable	O1/O2v2	O2afg	Typeable
HG07447392	SRS23793509	SRR32003915	GBS_7	GBS-COP	Southern Africa	South Africa	Site 22	neonate	2019	Klebsiella pneumoniae	ST17	256354	104	5389773	1	KL62	K62	Typeable	O1/O2v2	O2afg	Typeable
HG07523412	SRS23793575	SRR32003849	GBS_6	GBS-COP	Southern Africa	South Africa	Site 22	neonate	2019	Klebsiella pneumoniae	ST39	182308	116	5905044	1	KL149	unknown (KL149)	Typeable	O1/O2v2	O1ab	Typeable
HG07536697	SRS23793545	SRR32003879	GBS_6	GBS-COP	Southern Africa	South Africa	Site 22	neonate	2019	Klebsiella pneumoniae	ST39	196882	113	5909287	1	KL149	unknown (KL149)	Typeable	O1/O2v2	O1ab	Typeable
HG07594328	SRS23793548	SRR32003877	GBS_6	GBS-COP	Southern Africa	South Africa	Site 22	neonate	2020	Klebsiella pneumoniae	ST39	126954	360	5940104	1	KL149	unknown (KL149)	Typeable	O1/O2v2	O1ab	Typeable
HG07573284	SRS23793544	SRR32003880	GBS_8	GBS-COP	Southern Africa	South Africa	Site 22	neonate	2019	Klebsiella pneumoniae	ST307	253325	93	5601683	2	KL102	unknown (KL102)	Typeable	O1/O2v2	O2afg	Typeable
HG07589966	SRS23793578	SRR32003846	GBS_8	GBS-COP	Southern Africa	South Africa	Site 22	neonate	2020	Klebsiella pneumoniae	ST307	302520	71	5553839	2	KL102	unknown (KL102)	Typeable	O1/O2v2	O2afg	Typeable
HG07613809	SRS23793573	SRR32003851	GBS_6	GBS-COP	Southern Africa	South Africa	Site 22	neonate	2020	Klebsiella pneumoniae	ST39	128489	132	5901505	1	KL149	unknown (KL149)	Typeable	O1/O2v2	O1ab	Typeable
HG07622927	SRS23793585	SRR32003839	GBS_6	GBS-COP	Southern Africa	South Africa	Site 22	neonate	2020	Klebsiella pneumoniae	ST39	103547	230	5889860	1	KL149	unknown (KL149)	Typeable	O1/O2v2	O1ab	Typeable
HG07623632	SRS23793584	SRR32003840	GBS_6	GBS-COP	Southern Africa	South Africa	Site 22	neonate	2020	Klebsiella pneumoniae	ST39	181578	123	5900392	1	KL149	unknown (KL149)	Typeable	O1/O2v2	O1ab	Typeable
HG07635323	SRS23793524	SRR32003900	GBS_6	GBS-COP	Southern Africa	South Africa	Site 22	neonate	2020	Klebsiella pneumoniae	ST39	78406	359	5936614	1	KL149	unknown (KL149)	Typeable	O1/O2v2	O1ab	Typeable
HG08135560	SRS23793556	SRR32003868	GBS_9	GBS-COP	Southern Africa	South Africa	Site 22	neonate	2020	Klebsiella pneumoniae	ST39	103101	267	5959069	1	KL149	unknown (KL149)	Typeable	O1/O2v2	O1ab	Typeable
HG08135581	SRS23793539	SRR32003885	GBS_9	GBS-COP	Southern Africa	South Africa	Site 22	neonate	2020	Klebsiella pneumoniae	ST39	85127	248	5948344	1	KL149	unknown (KL149)	Typeable	O1/O2v2	O1ab	Typeable
HG06700900	SRS23793500	SRR32003924	NA	GBS-COP	Southern Africa	South Africa	Site 22	neonate	2019	Klebsiella pneumoniae	ST307	217195	71	5506917	1	KL102	unknown (KL102)	Typeable	O1/O2v2	O2afg	Typeable
HG06924805	SRS23793503	SRR32003921	NA	GBS-COP	Southern Africa	South Africa	Site 22	neonate	2019	Klebsiella pneumoniae	ST17	370407	70	5482191	1	KL25	K25	Typeable	O5	O5	Typeable
HG07179260	SRS23793518	SRR32003906	NA	GBS-COP	Southern Africa	South Africa	Site 22	neonate	2019	Klebsiella pneumoniae	ST17	235762	96	5480458	1	KL25	K25	Typeable	O5	O5	Typeable
HG07306460	SRS23793546	SRR32003878	NA	GBS-COP	Southern Africa	South Africa	Site 22	neonate	2019	Klebsiella pneumoniae	ST152	188273	108	5453674	1	KL149	unknown (KL149)	Typeable	O4	O4	Typeable
HG07330188	SRS23793559	SRR32003866	NA	GBS-COP	Southern Africa	South Africa	Site 22	neonate	2019	Klebsiella pneumoniae	ST39	180148	92	5879767	2	KL149	unknown (KL149)	Typeable	O1/O2v2	O1ab	Typeable
HG07335713	SRS23793525	SRR32003898	NA	GBS-COP	Southern Africa	South Africa	Site 22	neonate	2020	Klebsiella pneumoniae	ST307	148669	348	5735677	2	KL102	unknown (KL102)	Typeable	O1/O2v2	O2afg	Typeable
HG07490109	SRS23793569	SRR32003856	NA	GBS-COP	Southern Africa	South Africa	Site 22	neonate	2019	Klebsiella pneumoniae	ST307	215548	113	5798640	1	KL102	unknown (KL102)	Typeable	O1/O2v2	O2afg	Typeable
HG07623670	SRS23793586	SRR32003838	NA	GBS-COP	Southern Africa	South Africa	Site 22	neonate	2020	Klebsiella pneumoniae	ST1873	348907	42	5502295	0	KL28	K28	Typeable	O1/O2v1	O2a	Typeable
HG07640120	SRS23793583	SRR32003841	NA	GBS-COP	Southern Africa	South Africa	Site 22	neonate	2020	Klebsiella pneumoniae	ST17	112209	307	5700642	2	KL25	K25	Typeable	O5	O5	Typeable
HG07644129	SRS23793587	SRR32003837	NA	GBS-COP	Southern Africa	South Africa	Site 22	neonate	2020	Klebsiella pneumoniae	ST17	197939	266	5645674	1	KL25	K25	Typeable	O5	O5	Typeable
HG07682652	SRS23793561	SRR32003863	NA	GBS-COP	Southern Africa	South Africa	Site 22	neonate	2020	Klebsiella pneumoniae	ST17	239598	118	5637620	2	KL25	K25	Typeable	O5	O5	Typeable
HG07711602	SRS23793562	SRR32003862	NA	GBS-COP	Southern Africa	South Africa	Site 22	neonate	2020	Klebsiella pneumoniae	ST17	154114	295	5707873	2	KL25	K25	Typeable	O5	O5	Typeable
HG07721141	SRS23793528	SRR32003896	NA	GBS-COP	Southern Africa	South Africa	Site 22	neonate	2020	Klebsiella pneumoniae	ST14	117554	177	5459133	1	KL16	K16	Typeable	O1/O2v1	O1ab	Typeable
HG07814008	SRS23793530	SRR32003894	NA	GBS-COP	Southern Africa	South Africa	Site 22	neonate	2020	Klebsiella pneumoniae	ST15	194929	84	5539595	1	KL112	unknown (KL112)	Typeable	O1/O2v1	O1ab	Typeable
HG07817841	SRS23793564	SRR32003860	NA	GBS-COP	Southern Africa	South Africa	Site 22	neonate	2020	Klebsiella pneumoniae	ST35	187614	79	5455152	0	KL108	unknown (KL108)	Typeable	O1/O2v2	O1ab	Typeable
HG07822648	SRS23793589	SRR32003835	NA	GBS-COP	Southern Africa	South Africa	Site 22	neonate	2020	Klebsiella pneumoniae	ST152	168039	69	5114546	0	KL149	unknown (KL149)	Typeable	O4	O4	Typeable
HG0792698	SRS23793517	SRR32003907	NA	GBS-COP	Southern Africa	South Africa	Site 22	neonate	2020	Klebsiella pneumoniae	ST2039	69885	216	5505052	0	KL2	K2	Typeable	O1/O2v1	O1ab	Typeable
HG08045544	SRS23793536	SRR32003888	NA	GBS-COP	Southern Africa	South Africa	Site 22	neonate	2020	Klebsiella pneumoniae	ST307	108975	181	5547451	2	KL102	unknown (KL102)	Typeable	O1/O2v2	O2afg	Typeable
HG08025702	SRS23793535	SRR32003889	NA	GBS-COP	Southern Africa	South Africa	Site 22	neonate	2020	Klebsiella pneumoniae	ST5785	192280	212	5525042	2	KL30	K30	Typeable	O1/O2v2	O1ab	Typeable
HG08040993	SRS23793534	SRR32003890	NA	GBS-COP	Southern Africa	South Africa	Site 22	neonate	2020	Klebsiella pneumoniae	ST13	312380	77	5570174	1	KL3	K3	Typeable	O1/O2v2	O1ab	Typeable
HG08423951	SRS23793492	SRR32003932	NA	GBS-COP	Southern Africa	South Africa	Site 22	neonate	2020	Klebsiella pneumoniae	ST607	88747	281	5861939	1	KL25	K25	Typeable	O1/O2v1	O1ab	Typeable
FF31_01-0057-00.1	SAMN48971858	SRR33931903	MBIRA_1	MBIRA	Southern Africa	South Africa	Site 15B	neonate	2021	Klebsiella pneumoniae	ST29	178375	112	5450411	1	KL30	K30	Typeable	O1/O2v2	O1ab	Typeable
FF31_01-0062-00.1	SAMN48971864	SRR33931710	MBIRA_1	MBIRA	Southern Africa	South Africa	Site 15B	neonate	2021	Klebsiella pneumoniae	ST29	203974	86	5270554	1	KL30	K30	Typeable	O1/O2v2	O1ab	Typeable
FF31_01-0024-00.1	SAMN48971824	SRR33931554	NA	MBIRA	Southern Africa	South Africa	Site 15B	neonate	2021	Klebsiella pneumoniae	ST29	192620	91	5264326	1	KL30	K30	Typeable	O1/O2v2	O1ab	Typeable
FF31_01-0032-00-B.1	SAMN48971834	SRR33931781	NA	MBIRA	Southern Africa	South Africa	Site 15B	neonate	2021	Klebsiella pneumoniae	ST39	161341	103	5611931	1	KL2	K2	Typeable	O1/O2v1	O1ab	Typeable
FF31_01-0043-00.1	SAMN48971845	SRR33932265	NA	MBIRA	Southern Africa	South Africa	Site 15B	neonate	2021	Klebsiella pneumoniae	ST711	173441	87	5549098	1	KL54	K54	Typeable	O1/O2v2	O1ab	Typeable
FF31_01-0046-00.1	SAMN48971847	SRR33932099	NA	MBIRA	Southern Africa	South Africa	Site 15B	neonate	2021	Klebsiella pneumoniae	ST101-1LV	174293	136	5607488	0	KL17	K17	Typeable	O1/O2v1	O1ab	Typeable
FF31_01-0070-00.1	SAMN48971868	SRR33931864	NA	MBIRA	Southern Africa	South Africa	Site 15B	neonate	2021	Klebsiella pneumoniae	ST225	300093	61	5483071	0	KL3	K3	Typeable	O1/O2v2	O2afg	Typeable
FF31_01-0075-00.1	SAMN48971873	SRR33932027	NA	MBIRA	Southern Africa	South Africa	Site 15B	neonate	2021	Klebsiella pneumoniae	ST29-1LV	12981	763	5381926	1	KL30	K30	Typeable	O1/O2v2	O1ab	Typeable
FF31_01-0076-00.1	SAMN48971874	SRR33932325	NA	MBIRA	Southern Africa	South Africa	Site 15B	neonate	2021	Klebsiella pneumoniae	ST29	160160	112	5443173	1	KL30	K30	Typeable	O1/O2v2	O1ab	Typeable
FF31_01-0108-00.1	SAMN48971904	SRR33931760	NA	MBIRA	Southern Africa	South Africa	Site 15B	neonate	2021	Klebsiella pneumoniae	ST15	146974	95	5279327	0	KL19	K19	Typeable	O1/O2v2	O1ab	Typeable
FF31_01-0124-00.1	SAMN48971920	SRR33931743	NA	MBIRA	Southern Africa	South Africa	Site 15B	neonate	2021	Klebsiella pneumoniae	ST48	224044	75	5280212	1	KL62	K62	Typeable	O1/O2v1	O1ab	Typeable
FF31_01-0125-00.1	SAMN48971921	SRR33931742	NA	MBIRA	Southern Africa	South Africa	Site 15B	neonate	2021	Klebsiella pneumoniae	ST433	250826	74	5433843	0	KL102	unknown (KL102)	Typeable	O1/O2v2	O2afg	Typeable
FF31_01-0126-00.1	SAMN48971922	SRR33931741	NA	MBIRA	Southern Africa	South Africa	Site 15B	neonate	2021	Klebsiella pneumoniae	ST1927	171735	161	5702816	0	KL2	K2	Typeable	O1/O2v2	O1ab	Typeable
ERR4920382	SAMEA7472165	ERR4920382	BARNARDS_1	BARNARDS	Southern Asia	Bangladesh	Site 23	neonate	2016	Klebsiella pneumoniae	ST14	219288	105	5540795	2	KL64	K64	Typeable	O1/O2v1	O1ab	Typeable
ERR4920383	SAMEA7472169	ERR4920383	BARNARDS_1	BARNARDS	Southern Asia	Bangladesh	Site 23	neonate	2016	Klebsiella pneumoniae	ST14	189860	119	5637661	2	KL64	K64	Typeable	O1/O2v1	O1ab	Typeable
ERR4920386	SAMEA7472181	ERR4920386	BARNARDS_1	BARNARDS	Southern Asia	Bangladesh	Site 23	neonate	2016	Klebsiella pneumoniae	ST14	189860	115	5535589	2	KL64	Capsule null	Typeable	O1/O2v1	O1ab	Typeable
ERR4920387	SAMEA7472191	ERR4920387	BARNARDS_1	BARNARDS	Southern Asia	Bangladesh	Site 23	neonate	2016	Klebsiella pneumoniae	ST14	200080	115	5630795	2	KL64	K64	Typeable	O1/O2v1	O1ab	Typeable
ERR4920372	SAMEA7472041	ERR4920372	NA	BARNARDS	Southern Asia	Bangladesh	Site 23	neonate	2017	Klebsiella pneumoniae	ST147	231985	240	5668714	2	KL128	unknown (KL128)	Typeable	O3b	O3b	Typeable
ERR4920373	SAMEA7472047	ERR4920373	NA	BARNARDS	Southern Asia	Bangladesh	Site 23	neonate	2017	Klebsiella pneumoniae	ST17	309650	155	5746818	1	KL122	unknown (KL122)	Typeable	O1/O2v2	O2afg	Typeable
ERR4920374	SAMEA7472055	ERR4920374	NA	BARNARDS	Southern Asia	Bangladesh	Site 23	neonate	2017	Klebsiella pneumoniae	ST39	169271	123	5600710	1	KL2	K2	Typeable	O1/O2v1	O1ab	Typeable
ERR4920375	SAMEA7472056	ERR4920375	NA	BARNARDS	Southern Asia	Bangladesh	Site 23	neonate	2017	Klebsiella pneumoniae	ST292	409677	74	5440344	0	KL38	K38	Typeable	O3b	O3b	Typeable
ERR4920376	SAMEA7472060	ERR4920376	NA	BARNARDS	Southern Asia	Bangladesh	Site 23	neonate	2017	Klebsiella pneumoniae	ST340	209236	91	5375281	0	KL15	K15	Typeable	O4	O4	Typeable
ERR4920377	SAMEA7472079	ERR4920377	NA	BARNARDS	Southern Asia	Bangladesh	Site 23	neonate	2017	Klebsiella pneumoniae	ST15	203705	108	5545847	1	KL38	K38	Typeable	O3b	O3b	Typeable
ERR4920378	SAMEA7472107	ERR4920378	NA	BARNARDS	Southern Asia	Bangladesh	Site 23	neonate	2016	Klebsiella pneumoniae	ST105	367168	43	5200443	0	KL102	unknown (KL102)	Typeable	O1/O2v2	O2afg	Typeable
ERR4920379	SAMEA7472123	ERR4920379	NA	BARNARDS	Southern Asia	Bangladesh	Site 23	neonate	2016	Klebsiella pneumoniae	ST17	309799	52	5118548	1	KL23	K23	Typeable	O1/O2v2	O1ab	Typeable
ERR4920380	SAMEA7472137	ERR4920380	NA	BARNARDS	Southern Asia	Bangladesh	Site 23	neonate	2016	Klebsiella pneumoniae	ST17	222520	99	5397715	1	KL25	K25	Typeable	O5	O5	Typeable
ERR4920381	SAMEA7472161	ERR4920381	NA	BARNARDS	Southern Asia	Bangladesh	Site 23	neonate	2016	Klebsiella pneumoniae	ST1855	193561	165	5529629	1	KL55	K55	Typeable	O3/O3a	O3/O3a	Typeable
ERR4920384	SAMEA7472175	ERR4920384	NA	BARNARDS	Southern Asia	Bangladesh	Site 23	neonate	2016	Klebsiella pneumoniae	ST147	164970	254	5643272	2	KL128	unknown (KL128)	Typeable	O3b	O3b	Typeable
ERR4920385	SAMEA7472179	ERR4920385	NA	BARNARDS	Southern Asia	Bangladesh	Site 23	neonate	2016	Klebsiella pneumoniae	ST101	257509	119	5627667	1	KL17	K17	Typeable	O1/O2v1	O1ab	Typeable
ERR4920388	SAMEA7472202	ERR4920388	NA	BARNARDS	Southern Asia	Bangladesh	Site 23	neonate	2017	Klebsiella pneumoniae	ST147	46111	250	5367881	0	KL169	unknown (KL169)	Typeable	OL104	unknown	Typeable
164_21181B2_S34_scaffolds_final	ERS17066876	ERR12310823	DH_1	DH	Southern Asia	India	Site 24	neonate	2021	Klebsiella pneumoniae	ST1540	374596	52	5427336	1	KL145	unknown (KL145)	Typeable	OL103	unknown	Typeable
165_21178B2_S35_scaffolds_final	ERS17065938	ERR12310518	DH_1	DH	Southern Asia	India	Site 24	neonate	2021	Klebsiella pneumoniae	ST1540	392037	55	5431951	1	KL145	unknown (KL145)	Typeable	OL103	unknown	Typeable
166_21191B1_S36_scaffolds_final	ERS17066824	ERR12310764	DH_1	DH	Southern Asia	India	Site 24	neonate	2021	Klebsiella pneumoniae	ST1540	374613	63	5426701	1	KL145	unknown (KL145)	Typeable	OL103	unknown	Typeable
167_21192B1_S13_scaffolds_final	ERS17066752	ERR12310690	DH_1	DH	Southern Asia	India	Site 24	neonate	2021	Klebsiella pneumoniae	ST1540	360964	54	5425935	1	KL145	unknown (KL145)	Typeable	OL103	unknown	Typeable
169_21165B2_S39_scaffolds_final	ERS17066872	ERR12310819	DH_1	DH	Southern Asia	India	Site 24	neonate	2021	Klebsiella pneumoniae	ST1540	316032	159	5490056	1	KL145	unknown (KL145)	Typeable	OL103	unknown	Typeable
171_21199B1_S41_scaffolds_final	ERS17066984	ERR12310853	DH_1	DH	Southern Asia	India	Site 24	neonate	2021	Klebsiella pneumoniae	ST1540	322522	69	5447409	1	KL145	Capsule null	Typeable	OL103	unknown	Typeable
173_21216B3_S43_scaffolds_final	ERS17066013	ERR12310521	DH_2	DH	Southern Asia	India	Site 24	neonate	2021	Klebsiella pneumoniae	ST1263	187396	83	5646992	2	KL10	K10	Typeable	O3/O3a	O3/O3a	Typeable
174_21272B2_S44_scaffolds_final	ERS17074685	ERR12311742	DH_2	DH	Southern Asia	India	Site 24	neonate	2021	Klebsiella pneumoniae	ST1263	225841	80	5615514	2	KL10	K10	Typeable	O3/O3a	O3/O3a	Typeable
175_21274B1_S45_00_scaffolds_final	ERS17066835	ERR12310778	DH_2	DH	Southern Asia	India	Site 24	neonate	2021	Klebsiella pneumoniae	ST1263	178007	500	5911471	2	KL10	K10	Typeable	O3/O3a	O3/O3a	Typeable
176_21278B1_S46_scaffolds_final	ERS17066094	ERR12310523	DH_2	DH	Southern Asia	India	Site 24	neonate	2021	Klebsiella pneumoniae	ST1263	187491	71	5609524	2	KL10	K10	Typeable	O3/O3a	O3/O3a	Typeable
179_21285B2_S11_scaffolds_final	ERS17066841	ERR12310783	DH_2	DH	Southern Asia	India	Site 24	neonate	2021	Klebsiella pneumoniae	ST1263	239251	71	5610821	2	KL10	K10	Typeable	O3/O3a	O3/O3a	Typeable
191_21337B1-A_S13_scaffolds_final	ERS17066853	ERR12310799	DH_3	DH	Southern Asia	India	Site 24	neonate	2021	Klebsiella pneumoniae	ST11	247369	73	5558858	2	KL15	K15	Typeable	O4	O4	Typeable
194_21341B2_S64_scaffolds_final	ERS17066865	ERR12310812	DH_3	DH	Southern Asia	India	Site 24	neonate	2021	Klebsiella pneumoniae	ST11	365879	74	5585192	2	KL15	K15	Typeable	O4	O4	Typeable
195_21366B1_S65_scaffolds_final	ERS17066883	ERR12310834	DH_3	DH	Southern Asia	India	Site 24	neonate	2021	Klebsiella pneumoniae	ST11	306678	74	5585438	2	KL15	K15	Typeable	O4	O4	Typeable
197_21374B2_S67_scaffolds_final	ERS17066509	ERR12310534	DH_3	DH	Southern Asia	India	Site 24	neonate	2021	Klebsiella pneumoniae	ST11	281695	80	5589810	2	KL15	K15	Typeable	O4	O4	Typeable
198_21384B1_S68_scaffolds_final	ERS17066816	ERR12310756	DH_3	DH	Southern Asia	India	Site 24	neonate	2021	Klebsiella pneumoniae	ST11	281155	80	5591983	2	KL15	K15	Typeable	O4	O4	Typeable
235_21403B2_S17_scaffolds_final	ERS17066854	ERR12310801	DH_3	DH	Southern Asia	India	Site 24	neonate	2022	Klebsiella pneumoniae	ST11	172330	100	5571648	2	KL15	K15	Typeable	O4	O4	Typeable
217_20011_S80_scaffolds_final	ERS17066723	ERR12310544	DH_4	DH	Southern Asia	India	Site 24	neonate	2019	Klebsiella pneumoniae	ST231	257005	122	5615858	3	KL51	K51	Typeable	O1/O2v2	O1ab	Typeable
4_20010_S56_scaffolds_final	ERS17055162	ERR12308106	DH_4	DH	Southern Asia	India	Site 24	neonate	2019	Klebsiella pneumoniae	ST231	284488	464	5847272	3	KL51	K51	Typeable	O1/O2v2	O1ab	Typeable
9_20049-A_S61_scaffolds_final	ERS17055208	ERR12308115	DH_4	DH	Southern Asia	India	Site 24	neonate	2019	Klebsiella pneumoniae	ST231	244371	99	5616415	3	KL51	K51	Typeable	O1/O2v2	O1ab	Typeable
230_21361B2_S30_scaffolds_final	ERS17074683	ERR12311741	DH_5	DH	Southern Asia	India	Site 24	neonate	2021	Klebsiella pneumoniae	ST1741	199154	97	5420686	2	KL104	unknown (KL104)	Typeable	O1/O2v2	O1ab	Typeable
231_21362B2_S31_scaffolds_final	ERS17066850	ERR12310795	DH_5	DH	Southern Asia	India	Site 24	neonate	2021	Klebsiella pneumoniae	ST1741	172514	110	5418496	2	KL104	unknown (KL104)	Typeable	O1/O2v2	O1ab	Typeable
41_20869B1_S90_scaffolds_final	ERS17066892	ERR12311734	DH_6	DH	Southern Asia	India	Site 24	neonate	2021	Klebsiella pneumoniae	ST45	358062	81	5661137	2	KL24	K24	Typeable	O1/O2v1	O2a	Typeable
44_20909B1_S92_scaffolds_final	ERS17059229	ERR12308237	DH_6	DH	Southern Asia	India	Site 24	neonate	2021	Klebsiella pneumoniae	ST45	319578	95	5659188	2	KL24	K24	Typeable	O1/O2v1	O2a	Typeable
53_20994B1_S101_scaffolds_final	ERS17066888	ERR12310841	DH_7	DH	Southern Asia	India	Site 24	neonate	2021	Klebsiella pneumoniae	ST45	319578	88	5657245	2	KL24	K24	Typeable	O1/O2v1	O2a	Typeable
54_20989B2_S102_scaffolds_final	ERS17065718	ERR12308695	DH_7	DH	Southern Asia	India	Site 24	neonate	2021	Klebsiella pneumoniae	ST45	289475	103	5667280	2	KL24	K24	Typeable	O1/O2v1	O2a	Typeable
55_21003B2_S103_scaffolds_final	ERS17065706	ERR12308676	DH_7	DH	Southern Asia	India	Site 24	neonate	2021	Klebsiella pneumoniae	ST45	319578	98	5668509	2	KL24	K24	Typeable	O1/O2v1	O2a	Typeable
56_21012B1_S104_scaffolds_final	ERS17065707	ERR12308678	DH_8	DH	Southern Asia	India	Site 24	neonate	2021	Klebsiella pneumoniae	ST1741	281107	76	5496748	1	KL104	unknown (KL104)	Typeable	O1/O2v2	O1ab	Typeable
57_21015B1_S105_scaffolds_final	ERS17066873	ERR12310820	DH_8	DH	Southern Asia	India	Site 24	neonate	2021	Klebsiella pneumoniae	ST1741	281107	78	5499719	1	KL104	unknown (KL104)	Typeable	O1/O2v2	O1ab	Typeable
58_21017B1_S106_scaffolds_final	ERS17066858	ERR12310806	DH_8	DH	Southern Asia	India	Site 24	neonate	2021	Klebsiella pneumoniae	ST1741	281375	76	5497787	1	KL104	unknown (KL104)	Typeable	O1/O2v2	O1ab	Typeable
14_20107_S66_scaffolds_final	ERS17055365	ERR12308165	NA	DH	Southern Asia	India	Site 24	neonate	2019	Klebsiella pneumoniae	ST15	188397	216	5687772	2	KL112	unknown (KL112)	Typeable	O1/O2v1	O1ab	Typeable
17_20167_S109_00_scaffolds_final	ERS17056103	ERR12308173	NA	DH	Southern Asia	India	Site 24	neonate	2019	Klebsiella pneumoniae	ST231	244371	500	5990945	3	KL51	K51	Typeable	O1/O2v2	O1ab	Typeable
27_20539B1_S76_scaffolds_final	ERS17058708	ERR12308188	NA	DH	Southern Asia	India	Site 24	neonate	2020	Klebsiella pneumoniae	ST584	176675	119	5664795	1	KL10	K10	Typeable	O3b	O3b	Typeable
28_20590B1_S77_scaffolds_final	ERS17058711	ERR12308196	NA	DH	Southern Asia	India	Site 24	neonate	2020	Klebsiella pneumoniae	ST560	357339	32	5527736	0	KL9	K9	Typeable	O1/O2v2	O2afg	Typeable
ERR4920554	SAMEA7472562	ERR4920554	BARNARDS_21	BARNARDS	Southern Asia	Pakistan	Site 25	neonate	2016	Klebsiella pneumoniae	ST15	120399	151	5635603	2	KL112	unknown (KL112)	Typeable	O1/O2v1	O1ab	Typeable
ERR4920553	SAMEA7472561	ERR4920553	BARNARDS_21	BARNARDS	Southern Asia	Pakistan	Site 25	neonate	2016	Klebsiella pneumoniae	ST15	166666	127	5755631	2	KL112	unknown (KL112)	Typeable	O1/O2v1	O1ab	Typeable
ERR4920556	SAMEA7472572	ERR4920556	BARNARDS_21	BARNARDS	Southern Asia	Pakistan	Site 25	neonate	2016	Klebsiella pneumoniae	ST15	116377	159	5813019	2	KL112	unknown (KL112)	Typeable	O1/O2v1	O1ab	Typeable
ERR4920557	SAMEA7472578	ERR4920557	BARNARDS_21	BARNARDS	Southern Asia	Pakistan	Site 25	neonate	2016	Klebsiella pneumoniae	ST15	69442	220	5774120	2	KL112	unknown (KL112)	Typeable	O1/O2v1	O1ab	Typeable
ERR4920558	SAMEA7472584	ERR4920558	BARNARDS_21	BARNARDS	Southern Asia	Pakistan	Site 25	neonate	2016	Klebsiella pneumoniae	ST15	104227	157	5745723	2	KL112	unknown (KL112)	Typeable	O1/O2v1	O1ab	Typeable
ERR4920560	SAMEA7472589	ERR4920560	BARNARDS_21	BARNARDS	Southern Asia	Pakistan	Site 25	neonate	2016	Klebsiella pneumoniae	ST15	190182	124	5723307	2	KL112	unknown (KL112)	Typeable	O12	O12	Untypeable
ERR4920561	SAMEA7472598	ERR4920561	BARNARDS_21	BARNARDS	Southern Asia	Pakistan	Site 25	neonate	2016	Klebsiella pneumoniae	ST15	195451	87	5646610	2	KL112	unknown (KL112)	Typeable	O1/O2v1	O1ab	Typeable
ERR4920564	SAMEA7472609	ERR4920564	BARNARDS_21	BARNARDS	Southern Asia	Pakistan	Site 25	neonate	2016	Klebsiella pneumoniae	ST15	133373	148	5820925	2	KL112	unknown (KL112)	Typeable	O1/O2v1	O1ab	Typeable
ERR4920566	SAMEA7472612	ERR4920566	BARNARDS_22	BARNARDS	Southern Asia	Pakistan	Site 25	neonate	2016	Klebsiella pneumoniae	ST70	36042	342	5674148	2	KL136	unknown (KL136)	Typeable	O1/O2v2	O1a	Typeable
ERR4920567	SAMEA7472613	ERR4920567	BARNARDS_22	BARNARDS	Southern Asia	Pakistan	Site 25	neonate	2016	Klebsiella pneumoniae	ST70	325567	108	5854550	2	KL136	unknown (KL136)	Typeable	O1/O2v2	O1ab	Typeable
ERR4920568	SAMEA7472631	ERR4920568	BARNARDS_23	BARNARDS	Southern Asia	Pakistan	Site 25	neonate	2016	Klebsiella pneumoniae	ST995	69014	283	5846578	2	KL117	unknown (KL117)	Typeable	O1/O2v1	O1ab	Typeable
ERR4920570	SAMEA7472635	ERR4920570	BARNARDS_23	BARNARDS	Southern Asia	Pakistan	Site 25	neonate	2016	Klebsiella pneumoniae	ST995	40828	354	5686145	2	KL117	unknown (KL117)	Typeable	O1/O2v1	O1a	Typeable
ERR4920572	SAMEA7472646	ERR4920572	BARNARDS_23	BARNARDS	Southern Asia	Pakistan	Site 25	neonate	2016	Klebsiella pneumoniae	ST995	90866	227	5875945	2	KL117	unknown (KL117)	Typeable	O1/O2v1	O1ab	Typeable
ERR4920550	SAMEA7472538	ERR4920550	NA	BARNARDS	Southern Asia	Pakistan	Site 25	neonate	2016	Klebsiella pneumoniae	ST15	99950	181	5855803	1	KL112	unknown (KL112)	Typeable	O1/O2v1	O1ab	Typeable
ERR4920551	SAMEA7472542	ERR4920551	NA	BARNARDS	Southern Asia	Pakistan	Site 25	neonate	2016	Klebsiella pneumoniae	ST15	48613	306	5869852	2	KL112	unknown (KL112)	Typeable	O1/O2v1	O1ab	Typeable
ERR4920552	SAMEA7472558	ERR4920552	NA	BARNARDS	Southern Asia	Pakistan	Site 25	neonate	2016	Klebsiella pneumoniae	ST4411	243476	71	5473573	1	KL18	K18	Typeable	O1/O2v1	O1ab	Typeable
ERR4920555	SAMEA7472570	ERR4920555	NA	BARNARDS	Southern Asia	Pakistan	Site 25	neonate	2016	Klebsiella pneumoniae	ST15	74456	247	5711336	2	KL112	unknown (KL112)	Typeable	O1/O2v1	O1ab	Typeable
ERR4920559	SAMEA7472585	ERR4920559	NA	BARNARDS	Southern Asia	Pakistan	Site 25	neonate	2016	Klebsiella pneumoniae	ST15	80972	230	5582281	2	KL112	unknown (KL112)	Typeable	O1/O2v1	O1ab	Typeable
ERR4920562	SAMEA7472599	ERR4920562	NA	BARNARDS	Southern Asia	Pakistan	Site 25	neonate	2016	Klebsiella pneumoniae	ST611	176852	174	5556565	1	KL34	K34	Typeable	O1/O2v2	O2afg	Typeable
ERR4920563	SAMEA7472603	ERR4920563	NA	BARNARDS	Southern Asia	Pakistan	Site 25	neonate	2016	Klebsiella pneumoniae	ST611	257838	246	5612621	1	KL34	K34	Typeable	O1/O2v2	O2afg	Typeable
ERR4920571	SAMEA7472641	ERR4920571	NA	BARNARDS	Southern Asia	Pakistan	Site 25	neonate	2016	Klebsiella pneumoniae	ST11	14670	637	5473267	2	KL24	K24	Typeable	O1/O2v1	O2a	Typeable
ERR4920576	SAMEA7472673	ERR4920576	NA	BARNARDS	Southern Asia	Pakistan	Site 25	neonate	2016	Klebsiella pneumoniae	ST76	182450	118	5200462	1	KL31	K31	Typeable	O3/O3a	O3/O3a	Typeable
ERR4920578	SAMEA7472689	ERR4920578	NA	BARNARDS	Southern Asia	Pakistan	Site 25	neonate	2017	Klebsiella pneumoniae	ST15	151525	127	5785567	2	KL112	unknown (KL112)	Typeable	O1/O2v1	O1ab	Typeable
ERR4920579	SAMEA7472713	ERR4920579	NA	BARNARDS	Southern Asia	Pakistan	Site 25	neonate	2017	Klebsiella pneumoniae	ST15	129850	188	5917630	2	KL112	unknown (KL112)	Typeable	O1/O2v1	O1ab	Typeable
ERR4920580	SAMEA7472728	ERR4920580	NA	BARNARDS	Southern Asia	Pakistan	Site 25	neonate	2017	Klebsiella pneumoniae	ST15	137048	138	5797753	2	KL112	unknown (KL112)	Typeable	O1/O2v1	O1ab	Typeable
ERR4920582	SAMEA7472736	ERR4920582	NA	BARNARDS	Southern Asia	Pakistan	Site 25	neonate	2017	Klebsiella pneumoniae	ST995	240089	207	5955548	1	KL117	unknown (KL117)	Typeable	O1/O2v1	O1ab	Typeable
ERR4920584	SAMEA7472748	ERR4920584	NA	BARNARDS	Southern Asia	Pakistan	Site 25	neonate	2017	Klebsiella pneumoniae	ST70	46464	276	5723007	2	KL136	unknown (KL136)	Typeable	O1/O2v2	O1ab	Typeable
ERR4920585	SAMEA7472751	ERR4920585	NA	BARNARDS	Southern Asia	Pakistan	Site 25	neonate	2017	Klebsiella pneumoniae	ST20	390624	114	5873317	2	KL64	K64	Typeable	O1/O2v1	O1ab	Typeable
ERR4920588	SAMEA7472793	ERR4920588	NA	BARNARDS	Southern Asia	Pakistan	Site 25	neonate	2017	Klebsiella pneumoniae	ST1877	307819	206	5595838	1	KL14	K14	Typeable	O3b	O3b	Typeable
ERR4920591	SAMEA7472834	ERR4920591	NA	BARNARDS	Southern Asia	Pakistan	Site 25	neonate	2017	Klebsiella pneumoniae	ST15	179314	109	5453583	2	KL112	unknown (KL112)	Typeable	O1/O2v1	O1ab	Typeable
