# Supplementary material for: Contribution of nosocomial transmission to Klebsiella pneumoniae neonatal sepsis in Africa and South Asia: An observational study of infection clusters inferred from pathogen genomics and temporal data
Source: PLoS Med. 2026 May 13;23(5):e1005077. doi: 10.1371/journal.pmed.1005077 (PMC13186336; doi:10.1371/journal.pmed.1005077)
Supplement: S6 Table — Only one isolate was included per cluster, and the representative cluster isolate was assigned the consensus ESBL or carbapenemase status for that cluster (e.g., if 3 of 4 cases in the cluster were ESBL, the cluster was recorded as ESBL-positive). (XLSX) [file pmed.1005077.s006.xlsx]

## Sheet: TableS6_ResByCaseType
Test	Category	Clusters	Singletons	P
ESBL gene presence	No	9 (5.8%)	89 (18.2%)	0.00027
	Yes	147 (94.2%)	399 (81.8%)
Carbapenemase gene presence	No	125 (80.1%)	438 (89.8%)	0.0025
	Yes	31 (19.9%)	50 (10.2%)
