# Supplementary material for: Contribution of nosocomial transmission to Klebsiella pneumoniae neonatal sepsis in Africa and South Asia: An observational study of infection clusters inferred from pathogen genomics and temporal data
Source: PLoS Med. 2026 May 13;23(5):e1005077. doi: 10.1371/journal.pmed.1005077 (PMC13186336; doi:10.1371/journal.pmed.1005077)
Supplement: S7 Table — Multivariable logistic regression model to assess factors associated with transmission clusters. Each unique ‘introduction’ (i.e., cluster, or unclustered singleton case) was treated as an observation, with the outcome recorded as transmission (cluster size ≥2) or no transmission (unclustered singleton case). For each cluster, each predictor was assigned the consensus value for that cluster (e.g., if 3 of 4 cases were ESBL, the cluster was recorded as ESBL). Predictors ST, Site, K locus, and O type were encoded as categorical variables. AMR variables (ESBL gene and carbapenemase gene presence) were encoded as binary. Commonly transmitted STs were defined as those that were identified in ≥3 transmission clusters in two or more sites; other STs were categorised as ‘Other’ and used as the reference category. The top 10 K loci were encoded as individual categories and compared to all other K loci as the reference category. O types were compared to the most common O type (51.6%) as the reference category. ESBL+: ESBL or carbapenemase gene carriage (Kleborate resistance score ≥ 1); CP+: carbapenemase gene carriage (Kleborate resistance score ≥ 2). (XLSX) [file pmed.1005077.s007.xlsx]

## Sheet: TableS7_TransmissionPredictors
Predictor	AMR	AMR + Site	AMR + Site + ST	AMR + Site + ST + K	AMR + K	AMR + Site + K	AMR + ST + K	AMR + Site + ST + O	AMR + O	AMR + Site + O	AMR + ST + O
ESBL+	2.8 [1.4,5.6]; p=0.0007	2.5 [1.3,4.9]; p=0.0062	2.2 [1.1,4.3]; p=0.0264	2.1 [1.0,4.3]; p=0.0378	2.7 [1.4,5.3]; p=0.0021	2.3 [1.1,4.6]; p=0.0159	2.4 [1.2,4.8]; p=0.0103	2.2 [1.1,4.5]; p=0.0242	2.7 [1.4,5.3]; p=0.0020	2.4 [1.2,4.7]; p=0.0118	2.4 [1.2,4.8]; p=0.0081
CP+	1.8 [1.1,3.0]; p=0.0212	2.1 [1.0,4.1]; p=0.0416	2.0 [1.0,4.1]; p=0.0510	2.2 [1.1,4.4]; p=0.0336	1.8 [1.1,3.0]; p=0.0309	2.1 [1.0,4.1]; p=0.0452	2.1 [1.2,3.5]; p=0.0089	2.1 [1.1,4.3]; p=0.0415	1.8 [1.1,2.9]; p=0.0283	1.9 [1.0,3.9]; p=0.0660	2.1 [1.3,3.6]; p=0.0056
Site 10	-	0.7 [0.3,1.5]; p=0.3860	0.8 [0.3,1.7]; p=0.4820	0.7 [0.3,1.7]; p=0.4370	-	0.7 [0.3,1.6]; p=0.4290	-	0.7 [0.3,1.7]; p=0.4480	-	0.7 [0.3,1.5]; p=0.3010	-
Site 3	-	0.5 [0.3,1.0]; p=0.0464	0.5 [0.3,1.0]; p=0.0409	0.5 [0.3,0.9]; p=0.0348	-	0.6 [0.3,1.0]; p=0.0590	-	0.5 [0.3,1.0]; p=0.0375	-	0.5 [0.3,1.0]; p=0.0510	-
Site 1	-	2.2 [0.9,5.6]; p=0.0990	2.1 [0.8,5.6]; p=0.1530	1.9 [0.7,5.1]; p=0.2360	-	2.3 [0.9,5.9]; p=0.0930	-	1.9 [0.7,5.1]; p=0.2320	-	2.1 [0.8,5.3]; p=0.1280	-
Site 8	-	0.5 [0.1,2.9]; p=0.3930	0.1 [0.0,1.9]; p=0.0590	0.1 [0.0,1.4]; p=0.0342	-	0.5 [0.1,2.8]; p=0.3590	-	0.1 [0.0,1.9]; p=0.0630	-	0.5 [0.1,2.9]; p=0.3980	-
Site 22	-	0.9 [0.4,2.1]; p=0.7540	0.7 [0.3,1.8]; p=0.4970	0.8 [0.3,1.9]; p=0.5530	-	0.9 [0.3,2.2]; p=0.7820	-	0.8 [0.3,2.0]; p=0.6610	-	0.9 [0.3,2.1]; p=0.7550	-
Site 4	-	2.2 [0.5,10.2]; p=0.3150	2.0 [0.4,9.9]; p=0.3840	2.1 [0.4,10.1]; p=0.3790	-	1.8 [0.4,8.8]; p=0.4490	-	2.0 [0.4,9.6]; p=0.4060	-	2.2 [0.5,10.2]; p=0.3150	-
Site 12	-	0.5 [0.2,1.4]; p=0.1620	0.6 [0.2,1.7]; p=0.3500	0.6 [0.2,1.8]; p=0.3640	-	0.5 [0.2,1.4]; p=0.1970	-	0.6 [0.2,1.7]; p=0.2980	-	0.5 [0.2,1.4]; p=0.1740	-
Site 16	-	0.5 [0.1,2.0]; p=0.3260	0.5 [0.1,2.0]; p=0.3520	0.4 [0.1,1.7]; p=0.2220	-	0.5 [0.1,1.8]; p=0.2610	-	0.5 [0.1,2.1]; p=0.3630	-	0.5 [0.1,2.0]; p=0.3290	-
Site 24	-	2.8 [0.8,10.5]; p=0.1130	2.5 [0.6,9.9]; p=0.2120	2.4 [0.6,9.6]; p=0.2470	-	3.1 [0.8,11.7]; p=0.0920	-	2.5 [0.6,10.2]; p=0.2080	-	3.1 [0.8,11.6]; p=0.0840	-
Site 2	-	0.6 [0.1,2.7]; p=0.5300	0.5 [0.1,2.4]; p=0.4060	0.5 [0.1,2.2]; p=0.3470	-	0.6 [0.1,2.7]; p=0.5290	-	0.6 [0.1,2.4]; p=0.4310	-	0.6 [0.1,2.6]; p=0.5070	-
Site 25	-	0.3 [0.1,1.0]; p=0.0337	0.4 [0.1,1.8]; p=0.2320	0.4 [0.1,1.8]; p=0.2450	-	0.3 [0.1,1.2]; p=0.0640	-	0.4 [0.1,1.8]; p=0.2510	-	0.3 [0.1,1.1]; p=0.0530	-
Site 14	-	1.3 [0.3,5.0]; p=0.6920	1.5 [0.4,5.7]; p=0.5870	1.7 [0.4,6.4]; p=0.4750	-	1.4 [0.4,5.3]; p=0.6350	-	1.8 [0.5,7.1]; p=0.4010	-	1.5 [0.4,5.9]; p=0.5460	-
Site 6A	-	0.5 [0.2,1.6]; p=0.2230	0.6 [0.2,1.6]; p=0.2680	0.5 [0.1,1.4]; p=0.1670	-	0.5 [0.2,1.4]; p=0.1720	-	0.6 [0.2,1.7]; p=0.2870	-	0.5 [0.2,1.6]; p=0.2450	-
Site 17	-	1.0 [0.3,3.2]; p=0.9990	0.9 [0.3,3.0]; p=0.8570	1.0 [0.3,3.3]; p=0.9760	-	1.1 [0.3,3.6]; p=0.8860	-	0.9 [0.3,3.1]; p=0.9010	-	1.0 [0.3,3.2]; p=0.9660	-
Site 11	-	0.3 [0.1,1.4]; p=0.1160	0.4 [0.1,1.7]; p=0.1920	0.4 [0.1,1.5]; p=0.1460	-	0.4 [0.1,1.5]; p=0.1270	-	0.4 [0.1,1.7]; p=0.2070	-	0.4 [0.1,1.5]; p=0.1360	-
Site 18	-	0.3 [0.1,1.3]; p=0.0710	0.3 [0.1,1.3]; p=0.0880	0.4 [0.1,1.5]; p=0.1470	-	0.3 [0.1,1.3]; p=0.0890	-	0.3 [0.1,1.4]; p=0.0960	-	0.3 [0.1,1.2]; p=0.0670	-
Site 19	-	2.5 [0.7,8.6]; p=0.1580	2.6 [0.7,9.4]; p=0.1570	2.4 [0.6,9.4]; p=0.2400	-	2.2 [0.6,8.1]; p=0.2350	-	3.4 [0.9,12.4]; p=0.0730	-	2.8 [0.8,9.9]; p=0.1190	-
Site 20	-	0.8 [0.3,2.8]; p=0.7760	0.9 [0.3,2.9]; p=0.8340	0.9 [0.3,3.1]; p=0.9180	-	0.9 [0.3,2.9]; p=0.8620	-	0.9 [0.3,3.0]; p=0.8840	-	0.8 [0.3,2.8]; p=0.7910	-
Site 5	-	0.7 [0.1,3.0]; p=0.5900	0.6 [0.1,2.6]; p=0.4620	0.6 [0.1,2.7]; p=0.4840	-	0.6 [0.1,2.7]; p=0.4750	-	0.6 [0.1,2.7]; p=0.4640	-	0.7 [0.2,3.1]; p=0.6390	-
Site 9	-	0.6 [0.2,2.3]; p=0.4890	0.7 [0.2,2.7]; p=0.6080	0.6 [0.1,2.2]; p=0.4050	-	0.6 [0.2,2.4]; p=0.5040	-	0.6 [0.1,2.3]; p=0.4440	-	0.6 [0.2,2.3]; p=0.4680	-
Site 23	-	0.2 [0.0,1.4]; p=0.0660	0.2 [0.0,1.3]; p=0.0600	0.2 [0.0,1.2]; p=0.0500	-	0.2 [0.0,1.4]; p=0.0800	-	0.2 [0.0,1.3]; p=0.0690	-	0.3 [0.1,1.8]; p=0.1460	-
Site 13	-	1.0 [0.3,3.7]; p=0.9710	1.1 [0.3,4.2]; p=0.9010	1.1 [0.3,4.1]; p=0.9440	-	1.0 [0.3,3.8]; p=0.9880	-	1.1 [0.3,4.3]; p=0.8750	-	1.0 [0.3,3.9]; p=0.9890	-
Site 7	-	1.4 [0.4,4.9]; p=0.5800	1.3 [0.4,4.6]; p=0.6510	1.2 [0.3,4.1]; p=0.8000	-	1.3 [0.4,4.6]; p=0.6770	-	1.4 [0.4,4.9]; p=0.5830	-	1.6 [0.5,5.4]; p=0.5000	-
Site 21	-	0.6 [0.1,2.6]; p=0.4890	0.5 [0.1,2.2]; p=0.3350	0.6 [0.1,2.6]; p=0.4830	-	0.6 [0.1,2.7]; p=0.5140	-	0.6 [0.1,2.7]; p=0.5060	-	0.6 [0.1,2.7]; p=0.5230	-
Site 15B	-	0.4 [0.1,2.2]; p=0.2480	0.3 [0.1,2.1]; p=0.2130	0.3 [0.1,2.2]; p=0.2410	-	0.3 [0.1,2.0]; p=0.1870	-	0.3 [0.1,2.1]; p=0.2220	-	0.4 [0.1,2.3]; p=0.2510	-
Site 15A	-	0.1 [0.0,2.0]; p=0.0441	0.1 [0.0,2.0]; p=0.0530	0.1 [0.0,1.1]; p=0.0126	-	0.1 [0.0,1.5]; p=0.0198	-	0.1 [0.0,2.1]; p=0.0580	-	0.1 [0.0,2.1]; p=0.0500	-
ST307	-	-	1.4 [0.7,2.7]; p=0.4140	1.2 [0.3,4.6]; p=0.7840	-	-	1.4 [0.4,5.2]; p=0.6340	1.0 [0.5,2.3]; p=0.9530	-	-	1.0 [0.5,2.2]; p=0.9320
ST39	-	-	1.2 [0.6,2.7]; p=0.6300	0.7 [0.2,2.3]; p=0.5950	-	-	0.9 [0.3,2.5]; p=0.7870	1.3 [0.5,3.0]; p=0.5930	-	-	1.3 [0.6,3.0]; p=0.5060
ST14	-	-	1.8 [0.8,3.9]; p=0.1320	1.9 [0.6,6.0]; p=0.2920	-	-	2.3 [0.8,6.8]; p=0.1530	2.0 [0.9,4.5]; p=0.1000	-	-	2.2 [1.0,4.7]; p=0.0550
ST1741	-	-	20.9 [1.2,363.7]; p=0.0131	26.3 [1.5,455.9]; p=0.0076	-	-	7.2 [1.5,35.8]; p=0.0138	22.6 [1.3,401.9]; p=0.0120	-	-	7.4 [1.5,37.5]; p=0.0134
ST35	-	-	2.2 [0.6,8.5]; p=0.2450	2.4 [0.6,9.2]; p=0.2140	-	-	4.6 [1.3,16.3]; p=0.0215	2.6 [0.7,10.0]; p=0.1830	-	-	5.0 [1.4,17.9]; p=0.0158
ST17	-	-	2.2 [1.1,4.5]; p=0.0302	3.5 [1.4,8.7]; p=0.0113	-	-	3.2 [1.3,7.7]; p=0.0100	3.8 [1.4,10.3]; p=0.0105	-	-	3.1 [1.2,8.1]; p=0.0215
ST45	-	-	2.4 [0.9,6.4]; p=0.1030	2.5 [0.9,6.9]; p=0.0820	-	-	3.1 [1.2,8.1]; p=0.0262	2.0 [0.7,5.8]; p=0.2060	-	-	2.6 [0.9,7.0]; p=0.0760
ST15	-	-	0.7 [0.2,2.7]; p=0.6520	0.8 [0.2,2.9]; p=0.6940	-	-	0.6 [0.2,2.2]; p=0.4510	0.8 [0.2,2.9]; p=0.6990	-	-	0.7 [0.2,2.3]; p=0.4860
ST29	-	-	2.6 [0.7,8.9]; p=0.1630	2.5 [0.7,9.6]; p=0.1880	-	-	1.9 [0.5,7.1]; p=0.3350	2.8 [0.8,9.9]; p=0.1430	-	-	2.2 [0.7,7.3]; p=0.2230
ST152	-	-	3.0 [0.7,12.8]; p=0.1610	2.0 [0.2,18.2]; p=0.5450	-	-	1.4 [0.2,11.6]; p=0.7430	1.9 [0.4,9.4]; p=0.4470	-	-	1.4 [0.3,6.8]; p=0.6840
ST101	-	-	2.0 [0.7,6.1]; p=0.2210	2.5 [0.4,14.7]; p=0.3490	-	-	2.4 [0.4,13.6]; p=0.3570	2.2 [0.7,7.0]; p=0.1960	-	-	1.9 [0.6,5.8]; p=0.2560
ST48	-	-	1.6 [0.5,5.5]; p=0.4570	0.4 [0.1,2.2]; p=0.2830	-	-	0.8 [0.2,3.5]; p=0.7270	1.8 [0.5,6.3]; p=0.3930	-	-	2.0 [0.6,6.9]; p=0.2620
ST25	-	-	1.0 [0.3,3.5]; p=0.9940	1.1 [0.2,5.9]; p=0.9170	-	-	1.1 [0.2,5.8]; p=0.8800	1.1 [0.3,3.8]; p=0.9410	-	-	1.0 [0.3,3.6]; p=0.9640
ST607	-	-	1.4 [0.4,4.2]; p=0.6180	3.1 [0.7,14.4]; p=0.1700	-	-	3.1 [0.7,13.6]; p=0.1460	1.4 [0.4,4.8]; p=0.5500	-	-	1.8 [0.6,5.9]; p=0.3420
KL102	-	-	-	1.2 [0.4,4.2]; p=0.7560	1.0 [0.6,1.9]; p=0.9380	1.1 [0.6,2.1]; p=0.7770	1.0 [0.3,3.6]; p=0.9510	-	-	-	-
KL2	-	-	-	1.1 [0.3,3.2]; p=0.9300	1.0 [0.6,1.9]; p=0.9330	1.1 [0.6,2.2]; p=0.7230	0.9 [0.3,2.7]; p=0.8580	-	-	-	-
KL25	-	-	-	0.5 [0.2,1.4]; p=0.1900	1.1 [0.6,2.1]; p=0.8280	1.0 [0.5,2.0]; p=0.9590	0.6 [0.2,1.6]; p=0.2640	-	-	-	-
KL62	-	-	-	4.8 [1.3,17.5]; p=0.0250	1.8 [0.8,3.8]; p=0.1490	2.2 [0.9,5.0]; p=0.0760	2.6 [0.9,7.5]; p=0.0850	-	-	-	-
KL15	-	-	-	1.8 [0.7,4.3]; p=0.2380	1.7 [0.7,3.9]; p=0.2390	1.4 [0.6,3.5]; p=0.4510	2.0 [0.9,4.8]; p=0.1170	-	-	-	-
KL30	-	-	-	1.2 [0.4,3.4]; p=0.7170	1.3 [0.5,3.3]; p=0.5360	1.4 [0.5,3.6]; p=0.5280	1.2 [0.4,3.3]; p=0.7680	-	-	-	-
KL23	-	-	-	1.7 [0.6,5.1]; p=0.3900	1.2 [0.4,3.3]; p=0.7570	1.4 [0.5,4.0]; p=0.5570	1.4 [0.5,4.1]; p=0.5780	-	-	-	-
KL17	-	-	-	0.9 [0.1,6.2]; p=0.9110	1.2 [0.4,3.7]; p=0.7470	1.5 [0.5,4.7]; p=0.5330	0.8 [0.1,5.1]; p=0.7970	-	-	-	-
KL149	-	-	-	1.6 [0.2,10.1]; p=0.6540	1.6 [0.6,4.5]; p=0.4010	1.4 [0.4,4.3]; p=0.6160	1.9 [0.4,9.9]; p=0.4670	-	-	-	-
KL39	-	-	-	1.2 [0.3,4.3]; p=0.7680	0.9 [0.3,3.0]; p=0.8510	0.9 [0.3,3.2]; p=0.9000	1.2 [0.3,4.2]; p=0.7680	-	-	-	-
O2	-	-	-	-	-	-	-	1.4 [0.7,2.7]; p=0.3260	1.2 [0.8,1.9]; p=0.3540	1.2 [0.8,2.0]; p=0.3610	1.4 [0.8,2.7]; p=0.2910
O3	-	-	-	-	-	-	-	0.7 [0.3,1.7]; p=0.4100	0.6 [0.2,1.3]; p=0.1730	0.5 [0.2,1.3]; p=0.1680	0.7 [0.3,1.8]; p=0.4930
O4	-	-	-	-	-	-	-	1.6 [0.7,3.9]; p=0.2750	1.6 [0.8,3.1]; p=0.2330	1.4 [0.7,2.9]; p=0.4050	1.9 [0.8,4.5]; p=0.1290
O5	-	-	-	-	-	-	-	0.4 [0.1,1.4]; p=0.1480	1.2 [0.5,2.5]; p=0.7100	0.9 [0.4,2.2]; p=0.9120	0.6 [0.2,1.9]; p=0.3820
Other	-	-	-	-	-	-	-	1.2 [0.4,3.6]; p=0.7800	1.2 [0.4,3.2]; p=0.7320	1.1 [0.4,3.0]; p=0.8640	1.2 [0.4,3.7]; p=0.7350
