# Supplementary material for: Contribution of nosocomial transmission to Klebsiella pneumoniae neonatal sepsis in Africa and South Asia: An observational study of infection clusters inferred from pathogen genomics and temporal data
Source: PLoS Med. 2026 May 13;23(5):e1005077. doi: 10.1371/journal.pmed.1005077 (PMC13186336; doi:10.1371/journal.pmed.1005077)
Supplement: S8 Table — Only one isolate was included per cluster, and the representative cluster isolate was assigned the consensus ESBL or carbapenemase status for that cluster (e.g., if 3 of 4 cases in the cluster were ESBL, the cluster was recorded as ESBL-positive). (XLSX) [file pmed.1005077.s008.xlsx]

## Sheet: TableS8_ResByCloneType
Test	Category	Most commonly transmitted STs (≥3 clusters in ≥2 sites)	Other STs	P
ESBL gene presence	No	19 (5.8%)	79 (24.9%)	3.13e-11
	Yes	308 (94.2%)	238 (75.1%)
Carbapenemase gene presence	No	281 (85.9%)	282 (89%)	0.30
	Yes	46 (14.1%)	35 (11%)
