# Supplementary material for: Contribution of nosocomial transmission to Klebsiella pneumoniae neonatal sepsis in Africa and South Asia: An observational study of infection clusters inferred from pathogen genomics and temporal data
Source: PLoS Med. 2026 May 13;23(5):e1005077. doi: 10.1371/journal.pmed.1005077 (PMC13186336; doi:10.1371/journal.pmed.1005077)
Supplement: S9 Table — Only one isolate was counted per cluster, and the representative cluster isolate was assigned the consensus ESBL or carbapenemase status for that cluster (e.g., if 3 of 4 cases in the cluster were ESBL, the cluster was recorded as ESBL-positive). (XLSX) [file pmed.1005077.s009.xlsx]

## Sheet: TableS9_OSummary
O group	No. isolates			No. countries			No. sites			No. sequence types (STs)
	All	Clusters	Singletons	All	Clusters	Singletons	All	Clusters	Singletons	All	Clusters	Singletons
O1	332 (51.6%)	80 (51.3%)	252 (51.6%)	13	13	13	27	22	27	78	29	76
O2	158 (24.5%)	42 (26.9%)	116 (23.8%)	13	9	13	25	15	24	46	15	43
O3	52 (8.1%)	6 (3.8%)	46 (9.4%)	12	4	12	18	5	16	34	5	33
O4	41 (6.4%)	13 (8.3%)	28 (5.7%)	9	6	8	15	9	11	12	8	11
O5	35 (5.4%)	10 (6.4%)	25 (5.1%)	5	4	5	12	8	9	4	1	4
O13	22 (3.4%)	4 (2.6%)	18 (3.7%)	6	3	6	7	3	7	14	3	12
unknown	4 (0.6%)	1 (0.6%)	3 (0.6%)	4	1	3	4	1	3	4	1	3
